# Supplementary material for: Non-destructive transcriptomics via vesicular export
Source: Nat Commun. 2026 Apr 25;17:3812. doi: 10.1038/s41467-026-72072-w (PMC13121718; doi:10.1038/s41467-026-72072-w)
Supplement: Supplementary file 4 — Supplementary Dataset 1 [file 41467_2026_72072_MOESM4_ESM.xlsx]

## Sheet: STAR alignment
ENSG_id	Gene_Name	Category
ENSG00000105261	OVOL3	lysate_only
ENSG00000168928	CTRB2	lysate_only
ENSG00000168754	FAM178B	lysate_only
ENSG00000100122	CRYBB1	lysate_only
ENSG00000008438	PGLYRP1	lysate_only
ENSG00000134007	ADAM20	lysate_only
ENSG00000205022	PABPN1L	lysate_only
ENSG00000163815	CLEC3B	lysate_only
ENSG00000111799	COL12A1	lysate_only
ENSG00000168453	HR	lysate_only
ENSG00000159618	ADGRG5	lysate_only
ENSG00000178233	TMEM151B	lysate_only
ENSG00000166670	MMP10	lysate_only
ENSG00000092054	MYH7	lysate_only
ENSG00000113578	FGF1	lysate_only
ENSG00000041515	MYO16	lysate_only
ENSG00000151962	RBM46	lysate_only
ENSG00000089127	OAS1	lysate_only
ENSG00000211452	DIO1	lysate_only
ENSG00000277475	ENSG00000277475	lysate_only
ENSG00000168828	OR13J1	lysate_only
ENSG00000137801	THBS1	lysate_only
ENSG00000221866	PLXNA4	lysate_only
ENSG00000232237	ASCL5	lysate_only
ENSG00000169442	CD52	lysate_only
ENSG00000179165	PXT1	lysate_only
ENSG00000122224	LY9	lysate_only
ENSG00000137648	TMPRSS4	lysate_only
ENSG00000206384	COL6A6	lysate_only
ENSG00000179058	C9orf50	lysate_only
ENSG00000073067	CYP2W1	lysate_only
ENSG00000100288	CHKB	lysate_only
ENSG00000244607	CCDC13	lysate_only
ENSG00000108381	ASPA	lysate_only
ENSG00000144130	NT5DC4	lysate_only
ENSG00000198542	ITGBL1	lysate_only
ENSG00000120210	INSL6	lysate_only
ENSG00000226792	C13orf42	lysate_only
ENSG00000198888	MT-ND1	lysate_only
ENSG00000104432	IL7	lysate_only
ENSG00000101842	VSIG1	lysate_only
ENSG00000237412	PRSS56	lysate_only
ENSG00000167195	GOLGA6C	lysate_only
ENSG00000284395	PERCC1	lysate_only
ENSG00000158578	ALAS2	lysate_only
ENSG00000186115	CYP4F2	lysate_only
ENSG00000142233	NTN5	lysate_only
ENSG00000198523	PLN	lysate_only
ENSG00000176358	TAC4	lysate_only
ENSG00000178602	OTOS	lysate_only
ENSG00000146904	EPHA1	lysate_only
ENSG00000162595	DIRAS3	lysate_only
ENSG00000229894	GK3P	lysate_only
ENSG00000206549	ENSG00000206549	lysate_only
ENSG00000091010	POU4F3	lysate_only
ENSG00000205323	SARNP	lysate_only
ENSG00000115705	TPO	lysate_only
ENSG00000165985	C1QL3	lysate_only
ENSG00000095464	PDE6C	lysate_only
ENSG00000188015	S100A3	lysate_only
ENSG00000141338	ABCA8	lysate_only
ENSG00000284638	SMIM44	lysate_only
ENSG00000110799	VWF	lysate_only
ENSG00000197360	ZNF98	lysate_only
ENSG00000188306	LRRIQ4	lysate_only
ENSG00000172497	ACOT12	lysate_only
ENSG00000198336	MYL4	lysate_only
ENSG00000125089	SH3TC1	lysate_only
ENSG00000100055	CYTH4	lysate_only
ENSG00000156564	LRFN2	lysate_only
ENSG00000124935	SCGB1D2	lysate_only
ENSG00000101082	SLA2	lysate_only
ENSG00000213471	TTLL13	lysate_only
ENSG00000156194	PPEF2	lysate_only
ENSG00000187045	TMPRSS6	lysate_only
ENSG00000188710	QRFP	lysate_only
ENSG00000258806	OR11H7	lysate_only
ENSG00000133256	PDE6B	lysate_only
ENSG00000198429	ZNF69	lysate_only
ENSG00000280165	PCDH20	lysate_only
ENSG00000102854	MSLN	lysate_only
ENSG00000278224	PRICKLE4	lysate_only
ENSG00000111305	GSG1	lysate_only
ENSG00000148123	PLPPR1	lysate_only
ENSG00000244731	C4A	lysate_only
ENSG00000255104	ZNF286A-TBC1D26	lysate_only
ENSG00000225899	FRG2B	lysate_only
ENSG00000131737	KRT34	lysate_only
ENSG00000188822	CNR2	lysate_only
ENSG00000162881	OXER1	lysate_only
ENSG00000184507	NUTM1	lysate_only
ENSG00000153060	TEKT5	lysate_only
ENSG00000172404	DNAJB7	lysate_only
ENSG00000213221	DNLZ	lysate_only
ENSG00000277481	PKD1L3	lysate_only
ENSG00000139549	DHH	lysate_only
ENSG00000139874	SSTR1	lysate_only
ENSG00000186977	KRTAP19-5	lysate_only
ENSG00000180305	WFDC10A	lysate_only
ENSG00000175985	PLEKHD1	lysate_only
ENSG00000198695	MT-ND6	lysate_only
ENSG00000004468	CD38	lysate_only
ENSG00000185040	SPDYE16	lysate_only
ENSG00000248485	PCP4L1	lysate_only
ENSG00000100170	SLC5A1	lysate_only
ENSG00000157992	KRTCAP3	lysate_only
ENSG00000189056	RELN	lysate_only
ENSG00000215018	COL28A1	lysate_only
ENSG00000124721	DNAH8	lysate_only
ENSG00000158014	SLC30A2	lysate_only
ENSG00000237515	SHISA9	lysate_only
ENSG00000170099	SERPINA6	lysate_only
ENSG00000187773	DIPK1C	lysate_only
ENSG00000196188	CTSE	lysate_only
ENSG00000166091	CMTM5	lysate_only
ENSG00000162949	CAPN13	lysate_only
ENSG00000183571	PGPEP1L	lysate_only
ENSG00000249948	GBA3	lysate_only
ENSG00000143768	LEFTY2	lysate_only
ENSG00000172367	PDZD3	lysate_only
ENSG00000248383	PCDHAC1	lysate_only
ENSG00000170423	KRT78	lysate_only
ENSG00000130287	NCAN	lysate_only
ENSG00000188282	RUFY4	lysate_only
ENSG00000258484	SPESP1	lysate_only
ENSG00000173702	MUC13	lysate_only
ENSG00000183668	PSG9	lysate_only
ENSG00000175894	TSPEAR	lysate_only
ENSG00000197632	SERPINB2	lysate_only
ENSG00000178772	CPN2	lysate_only
ENSG00000120949	TNFRSF8	lysate_only
ENSG00000197993	KEL	lysate_only
ENSG00000183034	OTOP2	lysate_only
ENSG00000116748	AMPD1	lysate_only
ENSG00000223638	RFPL4A	lysate_only
ENSG00000177468	OLIG3	lysate_only
ENSG00000139988	RDH12	lysate_only
ENSG00000184956	MUC6	lysate_only
ENSG00000124731	TREM1	lysate_only
ENSG00000111796	KLRB1	lysate_only
ENSG00000162032	SPSB3	lysate_only
ENSG00000164266	SPINK1	lysate_only
ENSG00000100312	ACR	lysate_only
ENSG00000186912	P2RY4	lysate_only
ENSG00000158525	CPA5	lysate_only
ENSG00000205710	C17orf107	lysate_only
ENSG00000178440	TIMM23B-AGAP6	lysate_only
ENSG00000164197	RNF180	lysate_only
ENSG00000077984	CST7	lysate_only
ENSG00000081248	CACNA1S	lysate_only
ENSG00000171790	SLFNL1	lysate_only
ENSG00000171786	NHLH1	lysate_only
ENSG00000173641	HSPB7	lysate_only
ENSG00000262576	PCDHGA4	lysate_only
ENSG00000008226	DLEC1	lysate_only
ENSG00000120332	TNN	lysate_only
ENSG00000137270	GCM1	lysate_only
ENSG00000115607	IL18RAP	lysate_only
ENSG00000177363	LRRN4CL	lysate_only
ENSG00000006606	CCL26	lysate_only
ENSG00000169067	ACTBL2	lysate_only
ENSG00000005379	TSPOAP1	lysate_only
ENSG00000153347	FAM81B	lysate_only
ENSG00000243789	JMJD7	lysate_only
ENSG00000139767	SRRM4	lysate_only
ENSG00000166333	ILK	lysate_only
ENSG00000166126	AMN	lysate_only
ENSG00000204025	TRPC5OS	lysate_only
ENSG00000255501	CARD18	lysate_only
ENSG00000161544	CYGB	lysate_only
ENSG00000140107	SLC25A47	lysate_only
ENSG00000203737	GPR52	lysate_only
ENSG00000100453	GZMB	lysate_only
ENSG00000269720	CCDC194	lysate_only
ENSG00000104921	FCER2	lysate_only
ENSG00000197859	ADAMTSL2	lysate_only
ENSG00000222046	DCDC2B	lysate_only
ENSG00000107147	KCNT1	lysate_only
ENSG00000222009	BTBD19	lysate_only
ENSG00000163645	ERICH6	lysate_only
ENSG00000212907	MT-ND4L	lysate_only
ENSG00000174963	ZIC4	lysate_only
ENSG00000083454	P2RX5	lysate_only
ENSG00000155886	SLC24A2	lysate_only
ENSG00000258405	ZNF578	lysate_only
ENSG00000128617	OPN1SW	lysate_only
ENSG00000186377	CYP4X1	lysate_only
ENSG00000151224	MAT1A	lysate_only
ENSG00000182583	VCX	lysate_only
ENSG00000287908	ENSG00000287908	lysate_only
ENSG00000163817	SLC6A20	lysate_only
ENSG00000177839	PCDHB9	lysate_only
ENSG00000122584	NXPH1	lysate_only
ENSG00000174521	TTC9B	lysate_only
ENSG00000089116	LHX5	lysate_only
ENSG00000241149	ZNF722	lysate_only
ENSG00000140937	CDH11	lysate_only
ENSG00000174123	TLR10	lysate_only
ENSG00000162975	KCNF1	lysate_only
ENSG00000197410	DCHS2	lysate_only
ENSG00000138316	ADAMTS14	lysate_only
ENSG00000100095	SEZ6L	lysate_only
ENSG00000229453	SPINK8	lysate_only
ENSG00000102287	GABRE	lysate_only
ENSG00000205592	MUC19	lysate_only
ENSG00000167754	KLK5	lysate_only
ENSG00000124713	GNMT	lysate_only
ENSG00000183733	FIGLA	lysate_only
ENSG00000282936	ENSG00000282936	lysate_only
ENSG00000106038	EVX1	lysate_only
ENSG00000288649	ACTL10	lysate_only
ENSG00000010438	PRSS3	lysate_only
ENSG00000164932	CTHRC1	lysate_only
ENSG00000080709	KCNN2	lysate_only
ENSG00000159650	UROC1	lysate_only
ENSG00000158815	FGF17	lysate_only
ENSG00000165828	PRAP1	lysate_only
ENSG00000144671	SLC22A14	lysate_only
ENSG00000273294	C1QTNF3-AMACR	lysate_only
ENSG00000261408	TEN1-CDK3	lysate_only
ENSG00000060566	CREB3L3	lysate_only
ENSG00000128310	GALR3	lysate_only
ENSG00000142798	HSPG2	lysate_only
ENSG00000091592	NLRP1	lysate_only
ENSG00000105374	NKG7	lysate_only
ENSG00000175426	PCSK1	lysate_only
ENSG00000164265	SCGB3A2	lysate_only
ENSG00000106823	ECM2	lysate_only
ENSG00000243056	EIF4EBP3	lysate_only
ENSG00000198899	MT-ATP6	lysate_only
ENSG00000160716	CHRNB2	lysate_only
ENSG00000161270	NPHS1	lysate_only
ENSG00000103888	CEMIP	lysate_only
ENSG00000131721	RHOXF2	lysate_only
ENSG00000243910	TUBA4B	lysate_only
ENSG00000227234	SPANXB1	lysate_only
ENSG00000134201	GSTM5	lysate_only
ENSG00000105509	HAS1	lysate_only
ENSG00000105707	HPN	lysate_only
ENSG00000204518	AADACL4	lysate_only
ENSG00000276302	ENSG00000276302	lysate_only
ENSG00000178187	ZNF454	lysate_only
ENSG00000173762	CD7	lysate_only
ENSG00000072182	ASIC4	lysate_only
ENSG00000255663	ENSG00000255663	lysate_only
ENSG00000137673	MMP7	lysate_only
ENSG00000185245	GP1BA	lysate_only
ENSG00000198753	PLXNB3	lysate_only
ENSG00000150656	CNDP1	lysate_only
ENSG00000138100	TRIM54	lysate_only
ENSG00000182795	C1orf116	lysate_only
ENSG00000168314	MOBP	lysate_only
ENSG00000132698	RAB25	lysate_only
ENSG00000134193	REG4	lysate_only
ENSG00000187959	CPSF4L	lysate_only
ENSG00000159289	GOLGA6A	lysate_only
ENSG00000237541	HLA-DQA2	lysate_only
ENSG00000170579	DLGAP1	lysate_only
ENSG00000248592	STIMATE-MUSTN1	lysate_only
ENSG00000140749	IGSF6	lysate_only
ENSG00000081818	PCDHB4	lysate_only
ENSG00000145681	HAPLN1	lysate_only
ENSG00000241322	FBXW10B	lysate_only
ENSG00000151704	KCNJ1	lysate_only
ENSG00000100368	CSF2RB	lysate_only
ENSG00000174807	CD248	lysate_only
ENSG00000169436	COL22A1	lysate_only
ENSG00000091128	LAMB4	lysate_only
ENSG00000105219	CCNP	lysate_only
ENSG00000286025	FAM246C	lysate_only
ENSG00000121318	TAS2R10	lysate_only
ENSG00000138308	PLA2G12B	lysate_only
ENSG00000067646	ZFY	lysate_only
ENSG00000157322	CLEC18A	lysate_only
ENSG00000047936	ROS1	lysate_only
ENSG00000132872	SYT4	lysate_only
ENSG00000152580	IGSF10	lysate_only
ENSG00000102021	LUZP4	lysate_only
ENSG00000226979	LTA	lysate_only
ENSG00000286112	ENSG00000286112	lysate_only
ENSG00000152315	KCNK13	lysate_only
ENSG00000181381	DDX60L	lysate_only
ENSG00000125510	OPRL1	lysate_only
ENSG00000120328	PCDHB12	lysate_only
ENSG00000135960	EDAR	lysate_only
ENSG00000251201	TMED7-TICAM2	lysate_only
ENSG00000054179	ENTPD2	lysate_only
ENSG00000171747	LGALS4	lysate_only
ENSG00000108798	ABI3	lysate_only
ENSG00000198797	BRINP2	lysate_only
ENSG00000157999	ANKRD61	lysate_only
ENSG00000215529	EFCAB8	lysate_only
ENSG00000103740	ACSBG1	lysate_only
ENSG00000177354	C10orf71	lysate_only
ENSG00000223547	ZNF844	lysate_only
ENSG00000233024	NPIPA9	lysate_only
ENSG00000170074	FAM153A	lysate_only
ENSG00000174145	NWD2	lysate_only
ENSG00000187554	TLR5	lysate_only
ENSG00000175820	CCDC168	lysate_only
ENSG00000163440	PDCL2	lysate_only
ENSG00000096088	PGC	lysate_only
ENSG00000276087	ENSG00000276087	lysate_only
ENSG00000168334	XIRP1	lysate_only
ENSG00000125522	NPBWR2	lysate_only
ENSG00000173212	MAB21L3	lysate_only
ENSG00000229474	PATL2	lysate_only
ENSG00000157766	ACAN	lysate_only
ENSG00000100146	SOX10	lysate_only
ENSG00000115523	GNLY	lysate_only
ENSG00000181392	SYNE4	lysate_only
ENSG00000112077	RHAG	lysate_only
ENSG00000114124	GRK7	lysate_only
ENSG00000253313	C1orf210	lysate_only
ENSG00000189001	SBSN	lysate_only
ENSG00000206531	CD200R1L	lysate_only
ENSG00000257138	TAS2R38	lysate_only
ENSG00000027644	INSRR	lysate_only
ENSG00000271824	SMIM32	lysate_only
ENSG00000179873	NLRP11	lysate_only
ENSG00000162494	LRRC38	lysate_only
ENSG00000289809	ENSG00000289809	lysate_only
ENSG00000070729	CNGB1	lysate_only
ENSG00000116039	ATP6V1B1	lysate_only
ENSG00000205126	ACCSL	lysate_only
ENSG00000155495	MAGEC1	lysate_only
ENSG00000257315	ZBED6	lysate_only
ENSG00000084734	GCKR	lysate_only
ENSG00000134830	C5AR2	lysate_only
ENSG00000171431	KRT20	lysate_only
ENSG00000142606	MMEL1	lysate_only
ENSG00000198569	SLC34A3	lysate_only
ENSG00000008323	PLEKHG6	lysate_only
ENSG00000273079	GRIN2B	lysate_only
ENSG00000170748	RBMXL2	lysate_only
ENSG00000179520	SLC17A8	lysate_only
ENSG00000161281	COX7A1	lysate_only
ENSG00000047457	CP	lysate_only
ENSG00000285897	ENSG00000285897	lysate_only
ENSG00000170367	CST5	lysate_only
ENSG00000168490	PHYHIP	lysate_only
ENSG00000116032	GRIN3B	lysate_only
ENSG00000183246	RIMBP3C	lysate_only
ENSG00000153253	SCN3A	lysate_only
ENSG00000166482	MFAP4	lysate_only
ENSG00000273155	ENSG00000273155	lysate_only
ENSG00000107165	TYRP1	lysate_only
ENSG00000168000	BSCL2	lysate_only
ENSG00000124827	GCM2	lysate_only
ENSG00000171860	C3AR1	lysate_only
ENSG00000149596	JPH2	lysate_only
ENSG00000178934	LGALS7B	lysate_only
ENSG00000241644	INMT	lysate_only
ENSG00000171303	KCNK3	lysate_only
ENSG00000074276	CDHR2	lysate_only
ENSG00000162692	VCAM1	lysate_only
ENSG00000259417	CTXND1	lysate_only
ENSG00000106113	CRHR2	lysate_only
ENSG00000132681	ATP1A4	lysate_only
ENSG00000107593	PKD2L1	lysate_only
ENSG00000186150	UBL4B	lysate_only
ENSG00000182578	CSF1R	lysate_only
ENSG00000117472	TSPAN1	lysate_only
ENSG00000081148	IMPG2	lysate_only
ENSG00000242950	ERVW-1	lysate_only
ENSG00000099994	SUSD2	lysate_only
ENSG00000274443	C8orf89	lysate_only
ENSG00000127324	TSPAN8	lysate_only
ENSG00000135902	CHRND	lysate_only
ENSG00000144481	TRPM8	lysate_only
ENSG00000214872	SMTNL1	lysate_only
ENSG00000185674	LYG2	lysate_only
ENSG00000181847	TIGIT	lysate_only
ENSG00000162383	SLC1A7	lysate_only
ENSG00000137462	TLR2	lysate_only
ENSG00000001626	CFTR	lysate_only
ENSG00000250506	CDK3	lysate_only
ENSG00000283268	TEX54	lysate_only
ENSG00000101307	SIRPB1	lysate_only
ENSG00000214711	CAPN14	lysate_only
ENSG00000131634	TMEM204	lysate_only
ENSG00000269502	DMRTC1	lysate_only
ENSG00000231256	CFAP97D1	lysate_only
ENSG00000179168	GGN	lysate_only
ENSG00000064201	TSPAN32	lysate_only
ENSG00000007908	SELE	lysate_only
ENSG00000185988	PLK5	lysate_only
ENSG00000277399	GPR179	lysate_only
ENSG00000197768	STPG3	lysate_only
ENSG00000162188	GNG3	lysate_only
ENSG00000065618	COL17A1	lysate_only
ENSG00000091831	ESR1	lysate_only
ENSG00000174482	LINGO2	lysate_only
ENSG00000183019	MCEMP1	lysate_only
ENSG00000185303	SFTPA2	lysate_only
ENSG00000205301	MGAT4D	lysate_only
ENSG00000204175	GPRIN2	lysate_only
ENSG00000140798	ABCC12	lysate_only
ENSG00000272573	MUSTN1	lysate_only
ENSG00000101542	CDH20	lysate_only
ENSG00000170890	PLA2G1B	lysate_only
ENSG00000123342	MMP19	lysate_only
ENSG00000104826	LHB	lysate_only
ENSG00000125869	LAMP5	lysate_only
ENSG00000103067	ESRP2	lysate_only
ENSG00000184361	SPATA32	lysate_only
ENSG00000178199	ZC3H12D	lysate_only
ENSG00000167261	DPEP2	lysate_only
ENSG00000189051	RNF222	lysate_only
ENSG00000276180	H4C9	lysate_only
ENSG00000135914	HTR2B	lysate_only
ENSG00000113492	AGXT2	lysate_only
ENSG00000253910	PCDHGB2	lysate_only
ENSG00000118492	ADGB	lysate_only
ENSG00000172969	FRG2C	lysate_only
ENSG00000154165	GPR15	lysate_only
ENSG00000171217	CLDN20	lysate_only
ENSG00000124103	FAM209A	lysate_only
ENSG00000182732	RGS6	lysate_only
ENSG00000136535	TBR1	lysate_only
ENSG00000254413	CHKB-CPT1B	lysate_only
ENSG00000130561	SAG	lysate_only
ENSG00000269096	CT45A3	lysate_only
ENSG00000135472	FAIM2	lysate_only
ENSG00000145247	OCIAD2	lysate_only
ENSG00000145536	ADAMTS16	lysate_only
ENSG00000106484	MEST	lysate_only
ENSG00000139540	SLC39A5	lysate_only
ENSG00000081237	PTPRC	lysate_only
ENSG00000230601	TEX48	lysate_only
ENSG00000170323	FABP4	lysate_only
ENSG00000197238	H4C11	lysate_only
ENSG00000125046	SSUH2	lysate_only
ENSG00000257524	ST6GALNAC6	lysate_only
ENSG00000198938	MT-CO3	lysate_only
ENSG00000198886	MT-ND4	lysate_only
ENSG00000205108	FAM205A	lysate_only
ENSG00000088320	REM1	lysate_only
ENSG00000118194	TNNT2	lysate_only
ENSG00000261150	EPPK1	lysate_only
ENSG00000184933	OR6A2	lysate_only
ENSG00000144045	DQX1	lysate_only
ENSG00000163565	IFI16	lysate_only
ENSG00000007129	CEACAM21	lysate_only
ENSG00000182218	HHIPL1	lysate_only
ENSG00000177414	UBE2U	lysate_only
ENSG00000174808	BTC	lysate_only
ENSG00000125531	FNDC11	lysate_only
ENSG00000134258	VTCN1	lysate_only
ENSG00000181323	SPEM1	lysate_only
ENSG00000268738	HSFX2	lysate_only
ENSG00000166111	SVOP	lysate_only
ENSG00000284820	ENSG00000284820	lysate_only
ENSG00000286001	ENSG00000286001	lysate_only
ENSG00000174502	SLC26A9	lysate_only
ENSG00000183134	PTGDR2	lysate_only
ENSG00000073737	DHRS9	lysate_only
ENSG00000133110	POSTN	lysate_only
ENSG00000204149	AGAP6	lysate_only
ENSG00000122728	TAF1L	lysate_only
ENSG00000100433	KCNK10	lysate_only
ENSG00000187066	TMEM262	lysate_only
ENSG00000162461	SLC25A34	lysate_only
ENSG00000164776	PHKG1	lysate_only
ENSG00000101951	PAGE4	lysate_only
ENSG00000259024	TVP23C-CDRT4	lysate_only
ENSG00000163803	PLB1	lysate_only
ENSG00000167701	GPT	lysate_only
ENSG00000133105	RXFP2	lysate_only
ENSG00000159625	DRC7	lysate_only
ENSG00000137877	SPTBN5	lysate_only
ENSG00000105967	TFEC	lysate_only
ENSG00000189269	DRICH1	lysate_only
ENSG00000196811	CHRNG	lysate_only
ENSG00000113248	PCDHB15	lysate_only
ENSG00000130055	GDPD2	lysate_only
ENSG00000170091	NSG2	lysate_only
ENSG00000148204	CRB2	lysate_only
ENSG00000262152	GREP1	lysate_only
ENSG00000254732	ENSG00000254732	lysate_only
ENSG00000124557	BTN1A1	lysate_only
ENSG00000140538	NTRK3	lysate_only
ENSG00000198821	CD247	lysate_only
ENSG00000214562	NUTM2D	lysate_only
ENSG00000162009	SSTR5	lysate_only
ENSG00000181215	C4orf50	lysate_only
ENSG00000160870	CYP3A7	lysate_only
ENSG00000163501	IHH	lysate_only
ENSG00000007933	FMO3	lysate_only
ENSG00000100399	CHADL	lysate_only
ENSG00000129007	CALML4	lysate_only
ENSG00000100191	SLC5A4	lysate_only
ENSG00000084110	HAL	lysate_only
ENSG00000259529	ENSG00000259529	lysate_only
ENSG00000285938	ENSG00000285938	lysate_only
ENSG00000272899	ATP6V1FNB	lysate_only
ENSG00000183778	B3GALT5	lysate_only
ENSG00000073282	TP63	lysate_only
ENSG00000160883	HK3	lysate_only
ENSG00000125966	MMP24	lysate_only
ENSG00000187957	DNER	lysate_only
ENSG00000116176	TPSG1	lysate_only
ENSG00000121898	CPXM2	lysate_only
ENSG00000150594	ADRA2A	lysate_only
ENSG00000170290	SLN	lysate_only
ENSG00000026751	SLAMF7	lysate_only
ENSG00000137976	DNASE2B	lysate_only
ENSG00000161905	ALOX15	lysate_only
ENSG00000083814	ZNF671	lysate_only
ENSG00000102239	BRS3	lysate_only
ENSG00000078579	FGF20	lysate_only
ENSG00000172987	HPSE2	lysate_only
ENSG00000175318	GRAMD2A	lysate_only
ENSG00000064835	POU1F1	lysate_only
ENSG00000116690	PRG4	lysate_only
ENSG00000168060	NAALADL1	lysate_only
ENSG00000136573	BLK	lysate_only
ENSG00000165917	RAPSN	lysate_only
ENSG00000137473	TTC29	lysate_only
ENSG00000157017	GHRL	lysate_only
ENSG00000105679	GAPDHS	lysate_only
ENSG00000152292	SH2D6	lysate_only
ENSG00000103522	IL21R	lysate_only
ENSG00000140675	SLC5A2	lysate_only
ENSG00000167755	KLK6	lysate_only
ENSG00000165125	TRPV6	lysate_only
ENSG00000176381	PRR18	lysate_only
ENSG00000214946	TBC1D26	lysate_only
ENSG00000168925	CTRB1	lysate_only
ENSG00000283755	CPHXL	lysate_only
ENSG00000132259	CNGA4	lysate_only
ENSG00000183379	SYNDIG1L	lysate_only
ENSG00000276547	PCDHGB5	lysate_only
ENSG00000284862	CCDC39	lysate_only
ENSG00000234776	C11orf94	lysate_only
ENSG00000278195	SSTR3	lysate_only
ENSG00000136449	MYCBPAP	lysate_only
ENSG00000130383	FUT5	lysate_only
ENSG00000147573	TRIM55	lysate_only
ENSG00000243566	UPK3B	lysate_only
ENSG00000165457	FOLR2	lysate_only
ENSG00000283536	ENSG00000283536	lysate_only
ENSG00000283297	TEX52	lysate_only
ENSG00000127588	GNG13	lysate_only
ENSG00000138622	HCN4	lysate_only
ENSG00000261587	TMEM249	lysate_only
ENSG00000140403	DNAJA4	lysate_only
ENSG00000168421	RHOH	lysate_only
ENSG00000128510	CPA4	lysate_only
ENSG00000155269	GPR78	lysate_only
ENSG00000203896	LIME1	lysate_only
ENSG00000133661	SFTPD	lysate_only
ENSG00000239704	CDRT4	lysate_only
ENSG00000140459	CYP11A1	lysate_only
ENSG00000123454	DBH	lysate_only
ENSG00000142583	SLC2A5	lysate_only
ENSG00000127831	VIL1	lysate_only
ENSG00000198840	MT-ND3	lysate_only
ENSG00000120322	PCDHB8	lysate_only
ENSG00000011590	ZBTB32	lysate_only
ENSG00000140297	GCNT3	lysate_only
ENSG00000168903	BTNL3	lysate_only
ENSG00000240053	LY6G5B	lysate_only
ENSG00000180176	TH	lysate_only
ENSG00000197142	ACSL5	lysate_only
ENSG00000135114	OASL	lysate_only
ENSG00000244025	KRTAP19-3	lysate_only
ENSG00000215704	CELA2B	lysate_only
ENSG00000149418	ST14	lysate_only
ENSG00000205560	CPT1B	lysate_only
ENSG00000179915	NRXN1	lysate_only
ENSG00000198216	CACNA1E	lysate_only
ENSG00000205702	CYP2D7	lysate_only
ENSG00000250644	ENSG00000250644	lysate_only
ENSG00000115657	ABCB6	lysate_only
ENSG00000100033	PRODH	lysate_only
ENSG00000161649	CD300LG	lysate_only
ENSG00000124232	RBPJL	lysate_only
ENSG00000019102	VSIG2	lysate_only
ENSG00000183160	TMEM119	lysate_only
ENSG00000205097	FRG2	lysate_only
ENSG00000155897	ADCY8	lysate_only
ENSG00000118520	ARG1	lysate_only
ENSG00000237452	MEIOSIN	lysate_only
ENSG00000160868	CYP3A4	lysate_only
ENSG00000168907	PLA2G4F	lysate_only
ENSG00000197123	ZNF679	lysate_only
ENSG00000174226	SNX31	lysate_only
ENSG00000146374	RSPO3	lysate_only
ENSG00000177947	ODF3	lysate_only
ENSG00000175294	CATSPER1	lysate_only
ENSG00000119614	VSX2	lysate_only
ENSG00000127362	TAS2R3	lysate_only
ENSG00000096395	MLN	lysate_only
ENSG00000135835	KIAA1614	lysate_only
ENSG00000168016	TRANK1	lysate_only
ENSG00000198049	AVPR1B	lysate_only
ENSG00000205209	SCGB2B2	lysate_only
ENSG00000171873	ADRA1D	lysate_only
ENSG00000129009	ISLR	lysate_only
ENSG00000130518	IQCN	lysate_only
ENSG00000264324	ENSG00000264324	lysate_only
ENSG00000168959	GRM5	lysate_only
ENSG00000125965	GDF5	lysate_only
ENSG00000126759	CFP	lysate_only
ENSG00000143365	RORC	lysate_only
ENSG00000167131	CCDC103	lysate_only
ENSG00000149527	PLCH2	lysate_only
ENSG00000159261	CLDN14	lysate_only
ENSG00000176774	MAGEB18	lysate_only
ENSG00000189420	ZFP92	lysate_only
ENSG00000109758	HGFAC	lysate_only
ENSG00000262481	TMEM256-PLSCR3	lysate_only
ENSG00000187492	CDHR4	lysate_only
ENSG00000213901	SLC23A3	lysate_only
ENSG00000187783	TMEM72	lysate_only
ENSG00000106538	RARRES2	lysate_only
ENSG00000283765	ENSG00000283765	lysate_only
ENSG00000122711	SPINK4	lysate_only
ENSG00000180316	PNPLA1	lysate_only
ENSG00000136688	IL36G	lysate_only
ENSG00000111404	RERGL	lysate_only
ENSG00000107201	DDX58	lysate_only
ENSG00000243696	ENSG00000243696	lysate_only
ENSG00000276231	PIK3R6	lysate_only
ENSG00000000938	FGR	lysate_only
ENSG00000118785	SPP1	lysate_only
ENSG00000204657	OR2H2	lysate_only
ENSG00000234068	PAGE2	lysate_only
ENSG00000214402	LCNL1	lysate_only
ENSG00000187889	FYB2	lysate_only
ENSG00000115596	WNT6	lysate_only
ENSG00000184988	TMEM106A	lysate_only
ENSG00000164933	SLC25A32	lysate_only
ENSG00000173612	GPRC6A	lysate_only
ENSG00000159723	AGRP	lysate_only
ENSG00000100341	PNPLA5	lysate_only
ENSG00000125872	LRRN4	lysate_only
ENSG00000269755	ENSG00000269755	lysate_only
ENSG00000224389	C4B	lysate_only
ENSG00000187242	KRT12	lysate_only
ENSG00000269533	ENSG00000269533	lysate_only
ENSG00000131771	PPP1R1B	lysate_only
ENSG00000100385	IL2RB	lysate_only
ENSG00000198028	ZNF560	lysate_only
ENSG00000213204	ENSG00000213204	lysate_only
ENSG00000257446	ZNF878	lysate_only
ENSG00000254995	STX16-NPEPL1	lysate_only
ENSG00000213782	DDX47	lysate_only
ENSG00000181541	MAB21L2	lysate_only
ENSG00000114349	GNAT1	lysate_only
ENSG00000174885	NLRP6	lysate_only
ENSG00000186603	HPDL	lysate_only
ENSG00000107807	TLX1	lysate_only
ENSG00000174125	TLR1	lysate_only
ENSG00000118526	TCF21	lysate_only
ENSG00000106327	TFR2	lysate_only
ENSG00000135437	RDH5	lysate_only
ENSG00000188389	PDCD1	lysate_only
ENSG00000110436	SLC1A2	lysate_only
ENSG00000179046	TRIML2	lysate_only
ENSG00000243978	RTL9	lysate_only
ENSG00000186399	GOLGA8R	lysate_only
ENSG00000164591	MYOZ3	lysate_only
ENSG00000260734	TLE7	lysate_only
ENSG00000274808	TBC1D3B	lysate_only
ENSG00000186765	FSCN2	lysate_only
ENSG00000070526	ST6GALNAC1	lysate_only
ENSG00000251692	PTX4	lysate_only
ENSG00000180787	ZFP3	lysate_only
ENSG00000204538	PSORS1C2	lysate_only
ENSG00000089692	LAG3	lysate_only
ENSG00000010671	BTK	lysate_only
ENSG00000160593	JAML	lysate_only
ENSG00000197046	SIGLEC15	lysate_only
ENSG00000277531	PNMA8C	lysate_only
ENSG00000243955	GSTA1	lysate_only
ENSG00000275674	ENSG00000275674	lysate_only
ENSG00000111335	OAS2	lysate_only
ENSG00000214694	ARHGEF33	lysate_only
ENSG00000181143	MUC16	lysate_only
ENSG00000144290	SLC4A10	lysate_only
ENSG00000163873	GRIK3	lysate_only
ENSG00000184363	PKP3	lysate_only
ENSG00000206127	GOLGA8O	lysate_only
ENSG00000167080	B4GALNT2	lysate_only
ENSG00000233198	RNF224	lysate_only
ENSG00000198712	MT-CO2	lysate_only
ENSG00000055955	ITIH4	lysate_only
ENSG00000253831	ETV3L	lysate_only
ENSG00000187796	CARD9	lysate_only
ENSG00000120457	KCNJ5	lysate_only
ENSG00000184984	CHRM5	lysate_only
ENSG00000169314	C22orf15	lysate_only
ENSG00000162366	PDZK1IP1	lysate_only
ENSG00000180287	PLD5	lysate_only
ENSG00000198865	CCDC152	lysate_only
ENSG00000166863	TAC3	lysate_only
ENSG00000167656	LY6D	lysate_only
ENSG00000102128	RAB40AL	lysate_only
ENSG00000141579	ZNF750	lysate_only
ENSG00000259030	FPGT-TNNI3K	lysate_only
ENSG00000111181	SLC6A12	lysate_only
ENSG00000109072	VTN	lysate_only
ENSG00000206105	KRTAP20-4	lysate_only
ENSG00000127743	IL17B	lysate_only
ENSG00000096996	IL12RB1	lysate_only
ENSG00000174844	DNAH12	lysate_only
ENSG00000188833	ENTPD8	lysate_only
ENSG00000157335	CLEC18C	lysate_only
ENSG00000156097	GPR61	lysate_only
ENSG00000123977	DAW1	lysate_only
ENSG00000070031	SCT	lysate_only
ENSG00000214814	FER1L6	lysate_only
ENSG00000261456	TUBB8	lysate_only
ENSG00000215262	KCNU1	lysate_only
ENSG00000163793	DNAJC5G	lysate_only
ENSG00000120500	ARR3	lysate_only
ENSG00000006756	ARSD	lysate_only
ENSG00000182866	LCK	lysate_only
ENSG00000270011	ZNF559-ZNF177	lysate_only
ENSG00000124334	IL9R	lysate_only
ENSG00000131142	CCL25	lysate_only
ENSG00000198074	AKR1B10	lysate_only
ENSG00000175707	KDF1	lysate_only
ENSG00000123329	ARHGAP9	lysate_only
ENSG00000142619	PADI3	lysate_only
ENSG00000173662	TAS1R1	lysate_only
ENSG00000145975	FAM217A	lysate_only
ENSG00000155749	FLACC1	lysate_only
ENSG00000159496	RGL4	lysate_only
ENSG00000188199	NUTM2B	lysate_only
ENSG00000067842	ATP2B3	lysate_only
ENSG00000167769	ACER1	lysate_only
ENSG00000133020	MYH8	lysate_only
ENSG00000285749	ENSG00000285749	lysate_only
ENSG00000167914	GSDMA	lysate_only
ENSG00000026036	RTEL1-TNFRSF6B	lysate_only
ENSG00000171402	XAGE3	lysate_only
ENSG00000076344	RGS11	lysate_only
ENSG00000240184	PCDHGC3	lysate_only
ENSG00000169313	P2RY12	lysate_only
ENSG00000213413	PVRIG	lysate_only
ENSG00000166159	LRTM2	lysate_only
ENSG00000228836	CT45A5	lysate_only
ENSG00000101049	SGK2	lysate_only
ENSG00000157119	KLHL40	lysate_only
ENSG00000163359	COL6A3	lysate_only
ENSG00000099769	IGFALS	lysate_only
ENSG00000110876	SELPLG	lysate_only
ENSG00000137731	FXYD2	lysate_only
ENSG00000254122	PCDHGB7	lysate_only
ENSG00000232629	HLA-DQB2	lysate_only
ENSG00000132207	SLX1A	lysate_only
ENSG00000138722	MMRN1	lysate_only
ENSG00000137261	KIAA0319	lysate_only
ENSG00000277400	ENSG00000277400	lysate_only
ENSG00000110169	HPX	lysate_only
ENSG00000278685	IQCA1L	lysate_only
ENSG00000196420	S100A5	lysate_only
ENSG00000151062	CACNA2D4	lysate_only
ENSG00000243708	PLA2G4B	lysate_only
ENSG00000182179	UBA7	lysate_only
ENSG00000172543	CTSW	lysate_only
ENSG00000187527	ATP13A5	lysate_only
ENSG00000167612	ANKRD33	lysate_only
ENSG00000136457	CHAD	lysate_only
ENSG00000183166	CALN1	lysate_only
ENSG00000138615	CILP	lysate_only
ENSG00000163286	ALPG	lysate_only
ENSG00000169026	SLC49A3	lysate_only
ENSG00000169218	RSPO1	lysate_only
ENSG00000099834	CDHR5	lysate_only
ENSG00000223510	CDRT15	lysate_only
ENSG00000070601	FRMPD1	lysate_only
ENSG00000112852	PCDHB2	lysate_only
ENSG00000154415	PPP1R3A	lysate_only
ENSG00000146926	ASB10	lysate_only
ENSG00000179593	ALOX15B	lysate_only
ENSG00000012124	CD22	lysate_only
ENSG00000172349	IL16	lysate_only
ENSG00000184144	CNTN2	lysate_only
ENSG00000180834	MAP6D1	lysate_only
ENSG00000188783	PRELP	lysate_only
ENSG00000165837	ERICH6B	lysate_only
ENSG00000102271	KLHL4	lysate_only
ENSG00000161609	KASH5	lysate_only
ENSG00000119608	PROX2	lysate_only
ENSG00000284686	ENSG00000284686	lysate_only
ENSG00000133246	PRAM1	lysate_only
ENSG00000174837	ADGRE1	lysate_only
ENSG00000137745	MMP13	lysate_only
ENSG00000130427	EPO	lysate_only
ENSG00000154485	MMP21	lysate_only
ENSG00000239620	PRR20G	lysate_only
ENSG00000188536	HBA2	lysate_only
ENSG00000213906	LTB4R2	lysate_only
ENSG00000204033	LRIT2	lysate_only
ENSG00000180878	C11orf42	lysate_only
ENSG00000154646	TMPRSS15	lysate_only
ENSG00000100593	ISM2	lysate_only
ENSG00000215644	GCGR	lysate_only
ENSG00000258818	RNASE4	lysate_only
ENSG00000232258	TMEM114	lysate_only
ENSG00000110665	C11orf21	lysate_only
ENSG00000242419	PCDHGC4	lysate_only
ENSG00000128271	ADORA2A	lysate_only
ENSG00000158258	CLSTN2	lysate_only
ENSG00000135744	AGT	lysate_only
ENSG00000241489	ENSG00000241489	lysate_only
ENSG00000187714	SLC18A3	lysate_only
ENSG00000274252	GGTLC3	lysate_only
ENSG00000225614	ZNF469	lysate_only
ENSG00000145826	LECT2	lysate_only
ENSG00000274322	ENSG00000274322	lysate_only
ENSG00000168970	JMJD7-PLA2G4B	lysate_only
ENSG00000049540	ELN	lysate_only
ENSG00000173110	HSPA6	lysate_only
ENSG00000169418	NPR1	lysate_only
ENSG00000160862	AZGP1	lysate_only
ENSG00000124019	FAM124B	lysate_only
ENSG00000217555	CKLF	lysate_only
ENSG00000178826	TMEM139	lysate_only
ENSG00000241404	EGFL8	lysate_only
ENSG00000145864	GABRB2	lysate_only
ENSG00000235568	NFAM1	lysate_only
ENSG00000164509	IL31RA	lysate_only
ENSG00000134516	DOCK2	lysate_only
ENSG00000142677	IL22RA1	lysate_only
ENSG00000218823	PAPOLB	lysate_only
ENSG00000166856	GPR182	lysate_only
ENSG00000140274	DUOXA2	lysate_only
ENSG00000187908	DMBT1	lysate_only
ENSG00000206262	FOXL2NB	lysate_only
ENSG00000042062	RIPOR3	lysate_only
ENSG00000169862	CTNND2	lysate_only
ENSG00000286268	ENSG00000286268	lysate_only
ENSG00000170454	KRT75	lysate_only
ENSG00000168032	ENTPD3	lysate_only
ENSG00000163395	IGFN1	lysate_only
ENSG00000167767	KRT80	lysate_only
ENSG00000185774	KCNIP4	lysate_only
ENSG00000137491	SLCO2B1	lysate_only
ENSG00000149506	ZP1	lysate_only
ENSG00000177752	YIPF7	lysate_only
ENSG00000244067	GSTA2	lysate_only
ENSG00000283208	ENSG00000283208	lysate_only
ENSG00000178795	GDPD4	lysate_only
ENSG00000189409	MMP23B	lysate_only
ENSG00000154262	ABCA6	lysate_only
ENSG00000173585	CCR9	lysate_only
ENSG00000258597	SERPINA2	lysate_only
ENSG00000231274	SBK3	lysate_only
ENSG00000140839	CLEC18B	lysate_only
ENSG00000165325	DEUP1	lysate_only
ENSG00000116783	TNNI3K	lysate_only
ENSG00000143369	ECM1	lysate_only
ENSG00000158683	PKD1L1	lysate_only
ENSG00000021461	CYP3A43	lysate_only
ENSG00000267385	ENSG00000267385	lysate_only
ENSG00000131386	GALNT15	lysate_only
ENSG00000146147	MLIP	lysate_only
ENSG00000171872	KLF17	lysate_only
ENSG00000184811	TRARG1	lysate_only
ENSG00000198691	ABCA4	lysate_only
ENSG00000159374	M1AP	lysate_only
ENSG00000114248	LRRC31	lysate_only
ENSG00000171446	KRT27	lysate_only
ENSG00000187838	PLSCR3	lysate_only
ENSG00000261873	SMIM36	lysate_only
ENSG00000175946	KLHL38	lysate_only
ENSG00000267795	SMIM22	lysate_only
ENSG00000188060	RAB42	lysate_only
ENSG00000157551	KCNJ15	lysate_only
ENSG00000179564	LSMEM2	lysate_only
ENSG00000198804	MT-CO1	lysate_only
ENSG00000251287	ALG1L2	lysate_only
ENSG00000188981	MSANTD1	lysate_only
ENSG00000169248	CXCL11	lysate_only
ENSG00000123572	NRK	lysate_only
ENSG00000101977	MCF2	lysate_only
ENSG00000080293	SCTR	lysate_only
ENSG00000184502	GAST	lysate_only
ENSG00000109610	SOD3	lysate_only
ENSG00000078814	MYH7B	lysate_only
ENSG00000214300	SPDYE3	lysate_only
ENSG00000136929	HEMGN	lysate_only
ENSG00000177301	KCNA2	lysate_only
ENSG00000167419	LPO	lysate_only
ENSG00000169627	BOLA2B	lysate_only
ENSG00000070019	GUCY2C	lysate_only
ENSG00000138964	PARVG	lysate_only
ENSG00000000971	CFH	lysate_only
ENSG00000170374	SP7	lysate_only
ENSG00000137090	DMRT1	lysate_only
ENSG00000167434	CA4	lysate_only
ENSG00000156413	FUT6	lysate_only
ENSG00000162267	ITIH3	lysate_only
ENSG00000275489	C17orf98	lysate_only
ENSG00000052344	PRSS8	lysate_only
ENSG00000196109	ZNF676	lysate_only
ENSG00000242866	STRC	lysate_only
ENSG00000015413	DPEP1	lysate_only
ENSG00000146192	FGD2	lysate_only
ENSG00000196337	CGB7	lysate_only
ENSG00000273154	ENSG00000273154	lysate_only
ENSG00000213973	ZNF99	lysate_only
ENSG00000187833	C2orf78	lysate_only
ENSG00000169508	GPR183	lysate_only
ENSG00000205755	CRLF2	lysate_only
ENSG00000165887	ANKRD2	lysate_only
ENSG00000154764	WNT7A	lysate_only
ENSG00000130957	FBP2	lysate_only
ENSG00000187583	PLEKHN1	lysate_only
ENSG00000197406	DIO3	lysate_only
ENSG00000144119	C1QL2	lysate_only
ENSG00000144821	MYH15	lysate_only
ENSG00000184923	NUTM2A	lysate_only
ENSG00000176302	FOXR1	lysate_only
ENSG00000189325	BNIP5	lysate_only
ENSG00000278599	TBC1D3E	lysate_only
ENSG00000123500	COL10A1	lysate_only
ENSG00000198786	MT-ND5	lysate_only
ENSG00000173714	WFIKKN2	lysate_only
ENSG00000125533	BHLHE23	lysate_only
ENSG00000174791	RIN1	lysate_only
ENSG00000174225	ARL13A	lysate_only
ENSG00000283930	PLD5P1	lysate_only
ENSG00000162951	LRRTM1	lysate_only
ENSG00000123610	TNFAIP6	lysate_only
ENSG00000175356	SCUBE2	lysate_only
ENSG00000162399	BSND	lysate_only
ENSG00000187372	PCDHB13	lysate_only
ENSG00000198734	F5	lysate_only
ENSG00000188032	C19orf67	lysate_only
ENSG00000167807	ENSG00000167807	lysate_only
ENSG00000140623	SEPTIN12	lysate_only
ENSG00000120054	CPN1	lysate_only
ENSG00000147256	ARHGAP36	lysate_only
ENSG00000145040	UCN2	lysate_only
ENSG00000110448	CD5	lysate_only
ENSG00000106560	GIMAP2	lysate_only
ENSG00000213218	CSH2	lysate_only
ENSG00000260314	MRC1	lysate_only
ENSG00000284922	LRTOMT	lysate_only
ENSG00000186265	BTLA	lysate_only
ENSG00000172139	SLC9C1	lysate_only
ENSG00000140254	DUOXA1	lysate_only
ENSG00000010327	STAB1	lysate_only
ENSG00000156009	MAGEA8	lysate_only
ENSG00000116194	ANGPTL1	lysate_only
ENSG00000072315	TRPC5	lysate_only
ENSG00000187243	MAGED4B	lysate_only
ENSG00000182223	ZAR1	lysate_only
ENSG00000243232	PCDHAC2	lysate_only
ENSG00000139352	ASCL1	lysate_only
ENSG00000115590	IL1R2	lysate_only
ENSG00000284874	ENSG00000284874	lysate_only
ENSG00000156959	LHFPL4	lysate_only
ENSG00000231852	CYP21A2	lysate_only
ENSG00000163354	DCST2	lysate_only
ENSG00000188921	HACD4	lysate_only
ENSG00000187682	ERAS	lysate_only
ENSG00000135100	HNF1A	lysate_only
ENSG00000184650	ODF4	lysate_only
ENSG00000164694	FNDC1	lysate_only
ENSG00000130487	KLHDC7B	lysate_only
ENSG00000102313	ITIH6	lysate_only
ENSG00000255423	EBLN2	lysate_only
ENSG00000196139	AKR1C3	lysate_only
ENSG00000182636	NDN	lysate_only
ENSG00000179869	ABCA13	lysate_only
ENSG00000236383	CCDC200	lysate_only
ENSG00000092051	JPH4	lysate_only
ENSG00000168348	INSM2	lysate_only
ENSG00000158428	CATIP	lysate_only
ENSG00000142910	TINAGL1	lysate_only
ENSG00000268655	ENSG00000268655	lysate_only
ENSG00000275793	RIMBP3	lysate_only
ENSG00000198521	ZNF43	lysate_only
ENSG00000179846	NKPD1	lysate_only
ENSG00000135625	EGR4	lysate_only
ENSG00000135905	DOCK10	lysate_only
ENSG00000204379	XAGE1A	lysate_only
ENSG00000185052	SLC24A3	lysate_only
ENSG00000187166	H1-7	lysate_only
ENSG00000185105	MYADML2	lysate_only
ENSG00000189280	GJB5	lysate_only
ENSG00000101203	COL20A1	lysate_only
ENSG00000115474	KCNJ13	lysate_only
ENSG00000115556	PLCD4	lysate_only
ENSG00000204001	LCN8	lysate_only
ENSG00000146955	RAB19	lysate_only
ENSG00000139985	ADAM21	lysate_only
ENSG00000188761	BCL2L15	lysate_only
ENSG00000100038	TOP3B	lysate_only
ENSG00000057468	MSH4	lysate_only
ENSG00000111215	PRR4	lysate_only
ENSG00000066032	CTNNA2	lysate_only
ENSG00000240764	PCDHGC5	lysate_only
ENSG00000149295	DRD2	lysate_only
ENSG00000103313	MEFV	lysate_only
ENSG00000118432	CNR1	lysate_only
ENSG00000196878	LAMB3	lysate_only
ENSG00000185467	KPNA7	lysate_only
ENSG00000183850	ZNF730	lysate_only
ENSG00000109625	CPZ	lysate_only
ENSG00000213809	KLRK1	lysate_only
ENSG00000133116	KL	lysate_only
ENSG00000186281	GPAT2	lysate_only
ENSG00000131620	ANO1	lysate_only
ENSG00000284713	SMIM38	lysate_only
ENSG00000160973	FOXH1	lysate_only
ENSG00000117009	KMO	lysate_only
ENSG00000179580	RNF151	lysate_only
ENSG00000204323	SMIM5	lysate_only
ENSG00000101280	ANGPT4	lysate_only
ENSG00000177096	PHETA2	lysate_only
ENSG00000140519	RHCG	lysate_only
ENSG00000124664	SPDEF	lysate_only
ENSG00000229292	RFPL4AL1	lysate_only
ENSG00000133665	DYDC2	lysate_only
ENSG00000213999	MEF2B	lysate_only
ENSG00000178084	HTR3C	lysate_only
ENSG00000143851	PTPN7	lysate_only
ENSG00000176919	C8G	lysate_only
ENSG00000125508	SRMS	lysate_only
ENSG00000196724	ZNF418	lysate_only
ENSG00000261371	PECAM1	lysate_only
ENSG00000126895	AVPR2	lysate_only
ENSG00000172061	LRRC15	lysate_only
ENSG00000167363	FN3K	lysate_only
ENSG00000170178	HOXD12	lysate_only
ENSG00000152936	LMNTD1	lysate_only
ENSG00000258728	ENSG00000258728	lysate_only
ENSG00000179256	SMCO3	lysate_only
ENSG00000130598	TNNI2	lysate_only
ENSG00000115085	ZAP70	lysate_only
ENSG00000250423	KIAA1210	lysate_only
ENSG00000197446	CYP2F1	lysate_only
ENSG00000214102	WEE2	lysate_only
ENSG00000168263	KCNV2	lysate_only
ENSG00000289027	ENSG00000289027	lysate_only
ENSG00000110446	SLC15A3	lysate_only
ENSG00000080573	COL5A3	lysate_only
ENSG00000127129	EDN2	lysate_only
ENSG00000274286	ADRA2B	lysate_only
ENSG00000165376	CLDN2	lysate_only
ENSG00000186891	TNFRSF18	lysate_only
ENSG00000198763	MT-ND2	lysate_only
ENSG00000283740	TAF11L11	lysate_only
ENSG00000197177	ADGRA1	lysate_only
ENSG00000189099	PRSS48	lysate_only
ENSG00000288602	C8orf44-SGK3	lysate_only
ENSG00000163885	CFAP100	lysate_only
ENSG00000186105	LRRC70	lysate_only
ENSG00000161664	ASB16	lysate_only
ENSG00000187105	HEATR4	lysate_only
ENSG00000258674	ENSG00000258674	lysate_only
ENSG00000179921	GPBAR1	lysate_only
ENSG00000260802	SERTM2	lysate_only
ENSG00000163288	GABRB1	lysate_only
ENSG00000256407	ENSG00000256407	lysate_only
ENSG00000187024	PTRH1	lysate_only
ENSG00000175513	TSGA10IP	lysate_only
ENSG00000175003	SLC22A1	lysate_only
ENSG00000124440	HIF3A	lysate_only
ENSG00000129538	RNASE1	lysate_only
ENSG00000221963	APOL6	lysate_only
ENSG00000268279	ENSG00000268279	lysate_only
ENSG00000167780	SOAT2	lysate_only
ENSG00000198844	ARHGEF15	lysate_only
ENSG00000269067	ZNF728	lysate_only
ENSG00000183560	IZUMO1R	lysate_only
ENSG00000140093	SERPINA10	lysate_only
ENSG00000119714	GPR68	lysate_only
ENSG00000181619	GPR135	lysate_only
ENSG00000166401	SERPINB8	lysate_only
ENSG00000138028	CGREF1	lysate_only
ENSG00000116254	CHD5	lysate_only
ENSG00000187144	SPATA21	lysate_only
ENSG00000182585	EPGN	lysate_only
ENSG00000147223	RIPPLY1	lysate_only
ENSG00000134339	SAA2	lysate_only
ENSG00000158220	ESYT3	lysate_only
ENSG00000138356	AOX1	lysate_only
ENSG00000135577	NMBR	lysate_only
ENSG00000248405	PRR5-ARHGAP8	lysate_only
ENSG00000134802	SLC43A3	lysate_only
ENSG00000173114	LRRN3	lysate_only
ENSG00000243709	LEFTY1	lysate_only
ENSG00000173093	CCDC63	lysate_only
ENSG00000159337	PLA2G4D	lysate_only
ENSG00000170236	USP50	lysate_only
ENSG00000184925	LCN12	lysate_only
ENSG00000080618	CPB2	lysate_only
ENSG00000197540	GZMM	lysate_only
ENSG00000132855	ANGPTL3	lysate_only
ENSG00000128322	IGLL1	lysate_only
ENSG00000172940	SLC22A13	lysate_only
ENSG00000108688	CCL7	lysate_only
ENSG00000167711	SERPINF2	lysate_only
ENSG00000144057	ST6GAL2	lysate_only
ENSG00000102452	NALCN	lysate_only
ENSG00000204421	LY6G6C	lysate_only
ENSG00000092295	TGM1	lysate_only
ENSG00000167083	GNGT2	lysate_only
ENSG00000237988	OR2I1P	lysate_only
ENSG00000283329	FAM240B	lysate_only
ENSG00000118473	SGIP1	lysate_only
ENSG00000180613	GSX2	lysate_only
ENSG00000164530	PI16	lysate_only
ENSG00000171557	FGG	lysate_only
ENSG00000187642	PERM1	lysate_only
ENSG00000185038	MROH2A	lysate_only
ENSG00000048462	TNFRSF17	lysate_only
ENSG00000146221	TCTE1	lysate_only
ENSG00000255819	KLRC4-KLRK1	lysate_only
ENSG00000162594	IL23R	lysate_only
ENSG00000170209	ANKK1	lysate_only
ENSG00000137699	TRIM29	lysate_only
ENSG00000178467	P4HTM	lysate_only
ENSG00000101194	SLC17A9	lysate_only
ENSG00000164691	TAGAP	lysate_only
ENSG00000120327	PCDHB14	lysate_only
ENSG00000176153	GPX2	lysate_only
ENSG00000143632	ACTA1	lysate_only
ENSG00000133101	CCNA1	lysate_only
ENSG00000172818	OVOL1	lysate_only
ENSG00000157554	ERG	lysate_only
ENSG00000013725	CD6	lysate_only
ENSG00000171722	SPATA46	lysate_only
ENSG00000067048	DDX3Y	lysate_only
ENSG00000159899	NPR2	lysate_only
ENSG00000171777	RASGRP4	lysate_only
ENSG00000164484	TMEM200A	lysate_only
ENSG00000198643	FAM3D	lysate_only
ENSG00000018625	ATP1A2	lysate_only
ENSG00000141527	CARD14	lysate_only
ENSG00000100156	SLC16A8	lysate_only
ENSG00000130595	TNNT3	lysate_only
ENSG00000120057	SFRP5	lysate_only
ENSG00000091138	SLC26A3	lysate_only
ENSG00000173253	DMRT2	lysate_only
ENSG00000135312	HTR1B	lysate_only
ENSG00000172824	CES4A	lysate_only
ENSG00000156222	SLC28A1	lysate_only
ENSG00000288674	ENSG00000288674	lysate_only
ENSG00000136918	WDR38	lysate_only
ENSG00000183773	AIFM3	lysate_only
ENSG00000233232	NPIPB7	lysate_only
ENSG00000148288	GBGT1	lysate_only
ENSG00000254221	PCDHGB1	lysate_only
ENSG00000150361	KLHL1	lysate_only
ENSG00000105131	EPHX3	lysate_only
ENSG00000183876	ARSI	lysate_only
ENSG00000286070	ENSG00000286070	lysate_only
ENSG00000175189	INHBC	lysate_only
ENSG00000163285	GABRG1	lysate_only
ENSG00000105695	MAG	lysate_only
ENSG00000047617	ANO2	lysate_only
ENSG00000114013	CD86	lysate_only
ENSG00000178171	AMER3	lysate_only
ENSG00000108556	CHRNE	lysate_only
ENSG00000215182	MUC5AC	lysate_only
ENSG00000215912	TTC34	lysate_only
ENSG00000053438	NNAT	lysate_only
ENSG00000113749	HRH2	lysate_only
ENSG00000186628	FSD2	lysate_only
ENSG00000147465	STAR	lysate_only
ENSG00000100285	NEFH	lysate_only
ENSG00000184313	MROH7	lysate_only
ENSG00000267360	ENSG00000267360	lysate_only
ENSG00000180535	BHLHA15	lysate_only
ENSG00000204613	TRIM10	lysate_only
ENSG00000115718	PROC	lysate_only
ENSG00000130182	ZSCAN10	lysate_only
ENSG00000237693	IRGM	lysate_only
ENSG00000169618	PROKR1	lysate_only
ENSG00000188277	C15orf62	lysate_only
ENSG00000099984	GSTT2	lysate_only
ENSG00000261594	TPBGL	lysate_only
ENSG00000169885	CALML6	lysate_only
ENSG00000260007	ENSG00000260007	lysate_only
ENSG00000165131	LLCFC1	lysate_only
ENSG00000166676	TVP23A	lysate_only
ENSG00000170044	ZPLD1	lysate_only
ENSG00000270765	GAS2L2	lysate_only
ENSG00000185028	LRRC14B	lysate_only
ENSG00000175463	TBC1D10C	lysate_only
ENSG00000166341	DCHS1	lysate_only
ENSG00000146216	TTBK1	lysate_only
ENSG00000113924	HGD	lysate_only
ENSG00000248746	ACTN3	lysate_only
ENSG00000284906	ENSG00000284906	lysate_only
ENSG00000167094	TTC16	lysate_only
ENSG00000253537	PCDHGA7	lysate_only
ENSG00000163154	TNFAIP8L2	lysate_only
ENSG00000182255	KCNA4	lysate_only
ENSG00000197826	CFAP299	lysate_only
ENSG00000183844	FAM3B	lysate_only
ENSG00000253873	PCDHGA11	lysate_only
ENSG00000119535	CSF3R	lysate_only
ENSG00000117322	CR2	lysate_only
ENSG00000258539	ENSG00000258539	lysate_only
ENSG00000112559	MDFI	lysate_only
ENSG00000223601	EBLN1	lysate_only
ENSG00000143627	PKLR	lysate_only
ENSG00000262406	MMP12	lysate_only
ENSG00000179914	ITLN1	lysate_only
ENSG00000103647	CORO2B	lysate_only
ENSG00000255508	ENSG00000255508	lysate_only
ENSG00000111886	GABRR2	lysate_only
ENSG00000109991	P2RX3	lysate_only
ENSG00000183770	FOXL2	lysate_only
ENSG00000082074	FYB1	lysate_only
ENSG00000145839	IL9	lysate_only
ENSG00000103355	PRSS33	lysate_only
ENSG00000188488	SERPINA5	lysate_only
ENSG00000163982	OTOP1	lysate_only
ENSG00000169203	NPIPB12	lysate_only
ENSG00000145920	CPLX2	lysate_only
ENSG00000185372	OR2V1	lysate_only
ENSG00000164342	TLR3	lysate_only
ENSG00000111262	KCNA1	lysate_only
ENSG00000204291	COL15A1	lysate_only
ENSG00000166825	ANPEP	lysate_only
ENSG00000100253	MIOX	lysate_only
ENSG00000186160	CYP4Z1	lysate_only
ENSG00000254536	ENSG00000254536	lysate_only
ENSG00000158571	PFKFB1	lysate_only
ENSG00000055813	CCDC85A	lysate_only
ENSG00000286095	SPEGNB	lysate_only
ENSG00000166405	RIC3	lysate_only
ENSG00000106328	FSCN3	lysate_only
ENSG00000151650	VENTX	lysate_only
ENSG00000204610	TRIM15	lysate_only
ENSG00000184113	CLDN5	lysate_only
ENSG00000142513	ACP4	lysate_only
ENSG00000120329	SLC25A2	lysate_only
ENSG00000167588	GPD1	lysate_only
ENSG00000152430	BOLL	lysate_only
ENSG00000255587	RAB44	lysate_only
ENSG00000203797	DDO	lysate_only
ENSG00000228253	MT-ATP8	lysate_only
ENSG00000186895	FGF3	lysate_only
ENSG00000162723	SLAMF9	lysate_only
ENSG00000175518	UBQLNL	lysate_only
ENSG00000133115	STOML3	lysate_only
ENSG00000088827	SIGLEC1	lysate_only
ENSG00000189108	IL1RAPL2	lysate_only
ENSG00000172716	SLFN11	lysate_only
ENSG00000139193	CD27	lysate_only
ENSG00000183324	REC114	lysate_only
ENSG00000188305	PEAK3	lysate_only
ENSG00000175336	APOF	lysate_only
ENSG00000135702	CHST5	lysate_only
ENSG00000170893	TRH	lysate_only
ENSG00000267426	ENSG00000267426	lysate_only
ENSG00000188037	CLCN1	lysate_only
ENSG00000142185	TRPM2	lysate_only
ENSG00000232070	TMEM253	lysate_only
ENSG00000144550	CPNE9	lysate_only
ENSG00000188385	JAKMIP3	lysate_only
ENSG00000188171	ZNF626	lysate_only
ENSG00000267673	FDX2	lysate_only
ENSG00000179698	WDR97	lysate_only
ENSG00000152779	SLC16A12	lysate_only
ENSG00000104518	GSDMD	lysate_only
ENSG00000165794	SLC39A2	lysate_only
ENSG00000090382	LYZ	lysate_only
ENSG00000112212	TSPO2	lysate_only
ENSG00000168329	CX3CR1	lysate_only
ENSG00000264187	ENSG00000264187	lysate_only
ENSG00000115155	OTOF	lysate_only
ENSG00000184564	SLITRK6	lysate_only
ENSG00000187800	PEAR1	lysate_only
ENSG00000165215	CLDN3	lysate_only
ENSG00000255872	ENSG00000255872	lysate_only
ENSG00000259120	SMIM6	lysate_only
ENSG00000170925	TEX13B	lysate_only
ENSG00000134539	KLRD1	lysate_only
ENSG00000140932	CMTM2	lysate_only
ENSG00000176198	OR11H4	lysate_only
ENSG00000203772	SPRN	lysate_only
ENSG00000145384	FABP2	lysate_only
ENSG00000114786	ABHD14A-ACY1	lysate_only
ENSG00000260903	XKR7	lysate_only
ENSG00000129151	BBOX1	lysate_only
ENSG00000158869	FCER1G	lysate_only
ENSG00000137965	IFI44	lysate_only
ENSG00000285868	ENSG00000285868	lysate_only
ENSG00000166866	MYO1A	lysate_only
ENSG00000163435	ELF3	lysate_only
ENSG00000187942	LDLRAD2	lysate_only
ENSG00000174292	TNK1	lysate_only
ENSG00000090339	ICAM1	lysate_only
ENSG00000135636	DYSF	lysate_only
ENSG00000137441	FGFBP2	lysate_only
ENSG00000151655	ITIH2	lysate_only
ENSG00000101276	SLC52A3	lysate_only
ENSG00000137033	IL33	lysate_only
ENSG00000107187	LHX3	lysate_only
ENSG00000285480	H2BK1	lysate_only
ENSG00000172955	ADH6	lysate_only
ENSG00000262209	PCDHGB3	lysate_only
ENSG00000139304	PTPRQ	lysate_only
ENSG00000136286	MYO1G	lysate_only
ENSG00000283378	CNTNAP3C	lysate_only
ENSG00000236279	CLEC2L	lysate_only
ENSG00000134443	GRP	lysate_only
ENSG00000196611	MMP1	lysate_only
ENSG00000125851	PCSK2	lysate_only
ENSG00000101188	NTSR1	lysate_only
ENSG00000118094	TREH	lysate_only
ENSG00000198917	SPOUT1	lysate_only
ENSG00000119283	TRIM67	lysate_only
ENSG00000214128	TMEM213	lysate_only
ENSG00000242220	TCP10L	lysate_only
ENSG00000170476	MZB1	lysate_only
ENSG00000138798	EGF	lysate_only
ENSG00000105650	PDE4C	lysate_only
ENSG00000111644	ACRBP	lysate_only
ENSG00000176746	MAGEB6	lysate_only
ENSG00000189052	CGB5	lysate_only
ENSG00000144015	TRIM43	lysate_only
ENSG00000088882	CPXM1	lysate_only
ENSG00000079112	CDH17	lysate_only
ENSG00000179772	FOXS1	lysate_only
ENSG00000126266	FFAR1	lysate_only
ENSG00000049283	EPN3	lysate_only
ENSG00000154252	GAL3ST2	lysate_only
ENSG00000186919	ZACN	lysate_only
ENSG00000173976	RAX2	lysate_only
ENSG00000120211	INSL4	lysate_only
ENSG00000198771	RCSD1	lysate_only
ENSG00000271810	ENSG00000271810	lysate_only
ENSG00000111319	SCNN1A	lysate_only
ENSG00000135973	GPR45	lysate_only
ENSG00000188404	SELL	lysate_only
ENSG00000169174	PCSK9	lysate_only
ENSG00000157150	TIMP4	lysate_only
ENSG00000069764	PLA2G10	lysate_only
ENSG00000178597	PSAPL1	lysate_only
ENSG00000286237	ARMCX5-GPRASP2	lysate_only
ENSG00000213780	GTF2H4	lysate_only
ENSG00000235268	KDM4E	lysate_only
ENSG00000204869	IGFL4	lysate_only
ENSG00000214700	C12orf71	lysate_only
ENSG00000152086	TUBA3E	lysate_only
ENSG00000170426	SDR9C7	lysate_only
ENSG00000205336	ADGRG1	lysate_only
ENSG00000064205	CCN5	lysate_only
ENSG00000179292	TMEM151A	lysate_only
ENSG00000204396	VWA7	lysate_only
ENSG00000183423	LRIT3	lysate_only
ENSG00000143194	MAEL	lysate_only
ENSG00000079393	DUSP13	lysate_only
ENSG00000180509	KCNE1	lysate_only
ENSG00000233436	BTBD18	lysate_only
ENSG00000166923	GREM1	lysate_only
ENSG00000000005	TNMD	lysate_only
ENSG00000146005	PSD2	lysate_only
ENSG00000272822	ENSG00000272822	lysate_only
ENSG00000134757	DSG3	lysate_only
ENSG00000102359	SRPX2	lysate_only
ENSG00000168447	SCNN1B	lysate_only
ENSG00000204428	LY6G5C	lysate_only
ENSG00000186827	TNFRSF4	lysate_only
ENSG00000249156	TAF11L12	lysate_only
ENSG00000129167	TPH1	lysate_only
ENSG00000127249	ATP13A4	lysate_only
ENSG00000122122	SASH3	lysate_only
ENSG00000163331	DAPL1	lysate_only
ENSG00000205403	CFI	lysate_only
ENSG00000129654	FOXJ1	lysate_only
ENSG00000253953	PCDHGB4	lysate_only
ENSG00000114374	USP9Y	lysate_only
ENSG00000005001	PRSS22	lysate_only
ENSG00000204962	PCDHA8	lysate_only
ENSG00000234409	CCDC188	lysate_only
ENSG00000225180	PVALEF	lysate_only
ENSG00000132185	FCRLA	lysate_only
ENSG00000185527	PDE6G	lysate_only
ENSG00000148357	HMCN2	lysate_only
ENSG00000164106	SCRG1	lysate_only
ENSG00000188886	ASTL	lysate_only
ENSG00000073598	FNDC8	lysate_only
ENSG00000159339	PADI4	lysate_only
ENSG00000243649	CFB	lysate_only
ENSG00000154589	LY96	lysate_only
ENSG00000261934	PCDHGA9	lysate_only
ENSG00000139278	GLIPR1	lysate_only
ENSG00000179148	ALOXE3	lysate_only
ENSG00000149633	KIAA1755	lysate_only
ENSG00000184635	ZNF93	lysate_only
ENSG00000204978	ERICH4	lysate_only
ENSG00000167992	VWCE	lysate_only
ENSG00000179023	KLHDC7A	lysate_only
ENSG00000175267	VWA3A	lysate_only
ENSG00000019582	CD74	lysate_only
ENSG00000179954	SSC5D	lysate_only
ENSG00000179776	CDH5	lysate_only
ENSG00000105894	PTN	lysate_only
ENSG00000171124	FUT3	lysate_only
ENSG00000172215	CXCR6	lysate_only
ENSG00000253457	SMIM18	lysate_only
ENSG00000138395	CDK15	lysate_only
ENSG00000271605	MILR1	lysate_only
ENSG00000184730	APOBR	lysate_only
ENSG00000198727	MT-CYB	lysate_only
ENSG00000250673	REELD1	lysate_only
ENSG00000288721	ENSG00000288721	lysate_only
ENSG00000204882	GPR20	lysate_only
ENSG00000185972	CCIN	lysate_only
ENSG00000126860	EVI2A	lysate_only
ENSG00000182791	CCDC87	lysate_only
ENSG00000120471	TP53AIP1	lysate_only
ENSG00000172650	AGAP5	lysate_only
ENSG00000177807	KCNJ10	lysate_only
ENSG00000197353	LYPD2	lysate_only
ENSG00000171812	COL8A2	lysate_only
ENSG00000102539	MLNR	lysate_only
ENSG00000174564	IL20RB	shared
ENSG00000092094	OSGEP	shared
ENSG00000151572	ANO4	shared
ENSG00000182195	LDOC1	shared
ENSG00000183783	KCTD8	shared
ENSG00000169062	UPF3A	shared
ENSG00000100290	BIK	shared
ENSG00000115204	MPV17	shared
ENSG00000085871	MGST2	shared
ENSG00000105289	TJP3	shared
ENSG00000153560	UBP1	shared
ENSG00000177721	ANXA2R	shared
ENSG00000138496	PARP9	shared
ENSG00000184515	BEX5	shared
ENSG00000100485	SOS2	shared
ENSG00000162746	FCRLB	shared
ENSG00000100567	PSMA3	shared
ENSG00000175920	DOK7	shared
ENSG00000095739	BAMBI	shared
ENSG00000150275	PCDH15	shared
ENSG00000143155	TIPRL	shared
ENSG00000150636	CCDC102B	shared
ENSG00000112624	BICRAL	shared
ENSG00000143473	KCNH1	shared
ENSG00000171126	KCNG3	shared
ENSG00000150459	SAP18	shared
ENSG00000002016	RAD52	shared
ENSG00000167797	CDK2AP2	shared
ENSG00000104081	BMF	shared
ENSG00000069966	GNB5	shared
ENSG00000187772	LIN28B	shared
ENSG00000175782	SLC35E3	shared
ENSG00000059691	GATB	shared
ENSG00000125730	C3	shared
ENSG00000037897	METTL1	shared
ENSG00000102034	ELF4	shared
ENSG00000130560	UBAC1	shared
ENSG00000010610	CD4	shared
ENSG00000104324	CPQ	shared
ENSG00000115561	CHMP3	shared
ENSG00000120645	IQSEC3	shared
ENSG00000275713	H2BC9	shared
ENSG00000069509	FUNDC1	shared
ENSG00000105717	PBX4	shared
ENSG00000139974	SLC38A6	shared
ENSG00000132821	VSTM2L	shared
ENSG00000156427	FGF18	shared
ENSG00000135932	CAB39	shared
ENSG00000198650	TAT	shared
ENSG00000135093	USP30	shared
ENSG00000090674	MCOLN1	shared
ENSG00000125834	STK35	shared
ENSG00000170100	ZNF778	shared
ENSG00000181220	ZNF746	shared
ENSG00000147082	CCNB3	shared
ENSG00000189127	ANKRD34B	shared
ENSG00000100348	TXN2	shared
ENSG00000153933	DGKE	shared
ENSG00000144224	UBXN4	shared
ENSG00000168546	GFRA2	shared
ENSG00000135473	PAN2	shared
ENSG00000163689	CFAP20DC	shared
ENSG00000187840	EIF4EBP1	shared
ENSG00000157426	AASDH	shared
ENSG00000062038	CDH3	shared
ENSG00000165566	AMER2	shared
ENSG00000162769	FLVCR1	shared
ENSG00000177084	POLE	shared
ENSG00000197013	ZNF429	shared
ENSG00000133958	UNC79	shared
ENSG00000113196	HAND1	shared
ENSG00000087077	TRIP6	shared
ENSG00000108666	C17orf75	shared
ENSG00000115380	EFEMP1	shared
ENSG00000130511	SSBP4	shared
ENSG00000038427	VCAN	shared
ENSG00000179674	ARL14	shared
ENSG00000247746	USP51	shared
ENSG00000183340	JRKL	shared
ENSG00000049167	ERCC8	shared
ENSG00000087842	PIR	shared
ENSG00000140873	ADAMTS18	shared
ENSG00000166963	MAP1A	shared
ENSG00000079337	RAPGEF3	shared
ENSG00000105290	APLP1	shared
ENSG00000154917	RAB6B	shared
ENSG00000225528	ENSG00000225528	shared
ENSG00000117054	ACADM	shared
ENSG00000054523	KIF1B	shared
ENSG00000196081	ZNF724	shared
ENSG00000147613	PSKH2	shared
ENSG00000053371	AKR7A2	shared
ENSG00000066230	SLC9A3	shared
ENSG00000114902	SPCS1	shared
ENSG00000187595	ZNF385C	shared
ENSG00000048544	MRPS10	shared
ENSG00000066926	FECH	shared
ENSG00000114737	CISH	shared
ENSG00000100583	SAMD15	shared
ENSG00000133111	RFXAP	shared
ENSG00000136158	SPRY2	shared
ENSG00000167657	DAPK3	shared
ENSG00000235272	RAMACL	shared
ENSG00000239306	RBM14	shared
ENSG00000103671	TRIP4	shared
ENSG00000168065	SLC22A11	shared
ENSG00000150637	CD226	shared
ENSG00000153044	CENPH	shared
ENSG00000164841	TMEM74	shared
ENSG00000163399	ATP1A1	shared
ENSG00000205835	GMNC	shared
ENSG00000218891	ZNF579	shared
ENSG00000081913	PHLPP1	shared
ENSG00000139174	PRICKLE1	shared
ENSG00000100280	AP1B1	shared
ENSG00000101343	CRNKL1	shared
ENSG00000133597	ADCK2	shared
ENSG00000167700	MFSD3	shared
ENSG00000163273	NPPC	shared
ENSG00000162745	OLFML2B	shared
ENSG00000157916	RER1	shared
ENSG00000173480	ZNF417	shared
ENSG00000105497	ZNF175	shared
ENSG00000136231	IGF2BP3	shared
ENSG00000129351	ILF3	shared
ENSG00000162437	RAVER2	shared
ENSG00000160563	MED27	shared
ENSG00000011422	PLAUR	shared
ENSG00000094963	FMO2	shared
ENSG00000172782	FADS6	shared
ENSG00000184613	NELL2	shared
ENSG00000187186	ENSG00000187186	shared
ENSG00000106993	CDC37L1	shared
ENSG00000076003	MCM6	shared
ENSG00000147804	SLC39A4	shared
ENSG00000259207	ITGB3	shared
ENSG00000151746	BICD1	shared
ENSG00000065911	MTHFD2	shared
ENSG00000113300	CNOT6	shared
ENSG00000233954	UQCRHL	shared
ENSG00000164032	H2AZ1	shared
ENSG00000162302	RPS6KA4	shared
ENSG00000163508	EOMES	shared
ENSG00000136485	DCAF7	shared
ENSG00000167114	SLC27A4	shared
ENSG00000023909	GCLM	shared
ENSG00000104325	DECR1	shared
ENSG00000157510	AFAP1L1	shared
ENSG00000170502	NUDT9	shared
ENSG00000184351	KRTAP19-1	shared
ENSG00000116350	SRSF4	shared
ENSG00000127528	KLF2	shared
ENSG00000071082	RPL31	shared
ENSG00000105875	WDR91	shared
ENSG00000100105	PATZ1	shared
ENSG00000117448	AKR1A1	shared
ENSG00000137831	UACA	shared
ENSG00000070444	MNT	shared
ENSG00000188895	MSL1	shared
ENSG00000215277	RNF212B	shared
ENSG00000275183	LENG9	shared
ENSG00000138002	IFT172	shared
ENSG00000165102	HGSNAT	shared
ENSG00000120942	UBIAD1	shared
ENSG00000272602	ZNF595	shared
ENSG00000285382	ENSG00000285382	shared
ENSG00000129559	NEDD8	shared
ENSG00000242259	C22orf39	shared
ENSG00000081189	MEF2C	shared
ENSG00000138346	DNA2	shared
ENSG00000143643	TTC13	shared
ENSG00000106609	TMEM248	shared
ENSG00000156711	MAPK13	shared
ENSG00000197766	CFD	shared
ENSG00000177427	MIEF2	shared
ENSG00000203879	GDI1	shared
ENSG00000092964	DPYSL2	shared
ENSG00000095596	CYP26A1	shared
ENSG00000137054	POLR1E	shared
ENSG00000141956	PRDM15	shared
ENSG00000185404	SP140L	shared
ENSG00000100918	REC8	shared
ENSG00000107077	KDM4C	shared
ENSG00000171169	NAIF1	shared
ENSG00000176641	RNF152	shared
ENSG00000277161	PIGW	shared
ENSG00000143256	PFDN2	shared
ENSG00000136861	CDK5RAP2	shared
ENSG00000181610	MRPS23	shared
ENSG00000185880	TRIM69	shared
ENSG00000173085	COQ2	shared
ENSG00000183248	PRR36	shared
ENSG00000160991	ORAI2	shared
ENSG00000196365	LONP1	shared
ENSG00000171161	ZNF672	shared
ENSG00000230778	ANKRD63	shared
ENSG00000080561	MID2	shared
ENSG00000141027	NCOR1	shared
ENSG00000155592	ZKSCAN2	shared
ENSG00000113391	FAM172A	shared
ENSG00000137075	RNF38	shared
ENSG00000133083	DCLK1	shared
ENSG00000135272	MDFIC	shared
ENSG00000014641	MDH1	shared
ENSG00000164125	GASK1B	shared
ENSG00000100983	GSS	shared
ENSG00000145626	UGT3A1	shared
ENSG00000188612	SUMO2	shared
ENSG00000205704	SMIM45	shared
ENSG00000111358	GTF2H3	shared
ENSG00000143499	SMYD2	shared
ENSG00000152465	NMT2	shared
ENSG00000107957	SH3PXD2A	shared
ENSG00000153046	CDYL	shared
ENSG00000269713	NBPF9	shared
ENSG00000100804	PSMB5	shared
ENSG00000169856	ONECUT1	shared
ENSG00000161547	SRSF2	shared
ENSG00000196660	SLC30A10	shared
ENSG00000099797	TECR	shared
ENSG00000106628	POLD2	shared
ENSG00000184900	SUMO3	shared
ENSG00000179820	MYADM	shared
ENSG00000122359	ANXA11	shared
ENSG00000126814	TRMT5	shared
ENSG00000196208	GREB1	shared
ENSG00000185414	MRPL30	shared
ENSG00000009844	VTA1	shared
ENSG00000149503	INCENP	shared
ENSG00000177483	RBM44	shared
ENSG00000140090	SLC24A4	shared
ENSG00000084453	SLCO1A2	shared
ENSG00000116833	NR5A2	shared
ENSG00000164346	NSA2	shared
ENSG00000140259	MFAP1	shared
ENSG00000155849	ELMO1	shared
ENSG00000008128	CDK11A	shared
ENSG00000119125	GDA	shared
ENSG00000107331	ABCA2	shared
ENSG00000121858	TNFSF10	shared
ENSG00000157353	FCSK	shared
ENSG00000113790	EHHADH	shared
ENSG00000188827	SLX4	shared
ENSG00000284308	C2orf81	shared
ENSG00000007350	TKTL1	shared
ENSG00000142279	WTIP	shared
ENSG00000151532	VTI1A	shared
ENSG00000169221	TBC1D10B	shared
ENSG00000086062	B4GALT1	shared
ENSG00000106080	FKBP14	shared
ENSG00000187231	SESTD1	shared
ENSG00000165092	ALDH1A1	shared
ENSG00000129910	CDH15	shared
ENSG00000004897	CDC27	shared
ENSG00000084623	EIF3I	shared
ENSG00000148840	PPRC1	shared
ENSG00000170873	MTSS1	shared
ENSG00000157578	LCA5L	shared
ENSG00000176444	CLK2	shared
ENSG00000128272	ATF4	shared
ENSG00000196834	POTEI	shared
ENSG00000165644	COMTD1	shared
ENSG00000149636	DSN1	shared
ENSG00000115942	ORC2	shared
ENSG00000135549	PKIB	shared
ENSG00000150893	FREM2	shared
ENSG00000186326	RGS9BP	shared
ENSG00000167978	SRRM2	shared
ENSG00000077274	CAPN6	shared
ENSG00000173068	BNC2	shared
ENSG00000072849	DERL2	shared
ENSG00000141219	C17orf80	shared
ENSG00000115459	ELMOD3	shared
ENSG00000131043	AAR2	shared
ENSG00000132535	DLG4	shared
ENSG00000161180	CCDC116	shared
ENSG00000120215	MLANA	shared
ENSG00000111328	CDK2AP1	shared
ENSG00000154265	ABCA5	shared
ENSG00000117400	MPL	shared
ENSG00000113838	TBCCD1	shared
ENSG00000127616	SMARCA4	shared
ENSG00000173744	AGFG1	shared
ENSG00000166965	RCCD1	shared
ENSG00000244482	LILRA6	shared
ENSG00000171885	AQP4	shared
ENSG00000143320	CRABP2	shared
ENSG00000163083	INHBB	shared
ENSG00000167311	ART5	shared
ENSG00000102103	PQBP1	shared
ENSG00000088766	CRLS1	shared
ENSG00000177830	CHID1	shared
ENSG00000172379	ARNT2	shared
ENSG00000069275	NUCKS1	shared
ENSG00000102409	BEX4	shared
ENSG00000131389	SLC6A6	shared
ENSG00000043514	TRIT1	shared
ENSG00000059588	TARBP1	shared
ENSG00000157856	DRC1	shared
ENSG00000168701	TMEM208	shared
ENSG00000196262	PPIA	shared
ENSG00000102531	FNDC3A	shared
ENSG00000105708	ZNF14	shared
ENSG00000169955	ZNF747	shared
ENSG00000186635	ARAP1	shared
ENSG00000177108	ZDHHC22	shared
ENSG00000240445	FOXO3B	shared
ENSG00000178919	FOXE1	shared
ENSG00000167281	RBFOX3	shared
ENSG00000133872	SARAF	shared
ENSG00000111058	ACSS3	shared
ENSG00000139908	TSSK4	shared
ENSG00000148218	ALAD	shared
ENSG00000153113	CAST	shared
ENSG00000155229	MMS19	shared
ENSG00000160695	VPS11	shared
ENSG00000107104	KANK1	shared
ENSG00000137411	VARS2	shared
ENSG00000077152	UBE2T	shared
ENSG00000213923	CSNK1E	shared
ENSG00000108773	KAT2A	shared
ENSG00000221829	FANCG	shared
ENSG00000186889	TMEM17	shared
ENSG00000162613	FUBP1	shared
ENSG00000139168	ZCRB1	shared
ENSG00000122970	IFT81	shared
ENSG00000175756	AURKAIP1	shared
ENSG00000125149	PHAF1	shared
ENSG00000158286	RNF207	shared
ENSG00000158560	DYNC1I1	shared
ENSG00000113296	THBS4	shared
ENSG00000158717	RNF166	shared
ENSG00000112379	ARFGEF3	shared
ENSG00000138311	ZNF365	shared
ENSG00000143013	LMO4	shared
ENSG00000034693	PEX3	shared
ENSG00000089022	MAPKAPK5	shared
ENSG00000099949	LZTR1	shared
ENSG00000115109	EPB41L5	shared
ENSG00000120694	HSPH1	shared
ENSG00000143507	DUSP10	shared
ENSG00000100023	PPIL2	shared
ENSG00000144741	SLC25A26	shared
ENSG00000146281	PM20D2	shared
ENSG00000118705	RPN2	shared
ENSG00000071894	CPSF1	shared
ENSG00000181852	RNF41	shared
ENSG00000150907	FOXO1	shared
ENSG00000168653	NDUFS5	shared
ENSG00000136098	NEK3	shared
ENSG00000018280	SLC11A1	shared
ENSG00000229833	PET100	shared
ENSG00000163606	CD200R1	shared
ENSG00000204086	RPA4	shared
ENSG00000146729	NIPSNAP2	shared
ENSG00000197483	ZNF628	shared
ENSG00000158636	EMSY	shared
ENSG00000054611	TBC1D22A	shared
ENSG00000177098	SCN4B	shared
ENSG00000185668	POU3F1	shared
ENSG00000146426	TIAM2	shared
ENSG00000101384	JAG1	shared
ENSG00000152818	UTRN	shared
ENSG00000148842	CNNM2	shared
ENSG00000176971	FIBIN	shared
ENSG00000109099	PMP22	shared
ENSG00000146112	PPP1R18	shared
ENSG00000167333	TRIM68	shared
ENSG00000119927	GPAM	shared
ENSG00000091542	ALKBH5	shared
ENSG00000174015	CBY2	shared
ENSG00000110104	CCDC86	shared
ENSG00000169926	KLF13	shared
ENSG00000156886	ITGAD	shared
ENSG00000188566	NDOR1	shared
ENSG00000163602	RYBP	shared
ENSG00000170185	USP38	shared
ENSG00000120262	CCDC170	shared
ENSG00000132522	GPS2	shared
ENSG00000157350	ST3GAL2	shared
ENSG00000157593	SLC35B2	shared
ENSG00000162873	KLHDC8A	shared
ENSG00000133636	NTS	shared
ENSG00000129596	CDO1	shared
ENSG00000157045	NTAN1	shared
ENSG00000126947	ARMCX1	shared
ENSG00000114779	ABHD14B	shared
ENSG00000087589	CASS4	shared
ENSG00000128408	RIBC2	shared
ENSG00000185475	TMEM179B	shared
ENSG00000214456	PLIN5	shared
ENSG00000267909	CCDC177	shared
ENSG00000171357	LURAP1	shared
ENSG00000141367	CLTC	shared
ENSG00000196646	ZNF136	shared
ENSG00000147687	TATDN1	shared
ENSG00000076864	RAP1GAP	shared
ENSG00000100227	POLDIP3	shared
ENSG00000198677	TTC37	shared
ENSG00000110711	AIP	shared
ENSG00000174326	SLC16A11	shared
ENSG00000122435	TRMT13	shared
ENSG00000165997	ARL5B	shared
ENSG00000174516	PELI3	shared
ENSG00000153774	CFDP1	shared
ENSG00000158747	NBL1	shared
ENSG00000105472	CLEC11A	shared
ENSG00000081059	TCF7	shared
ENSG00000130119	GNL3L	shared
ENSG00000126934	MAP2K2	shared
ENSG00000136699	SMPD4	shared
ENSG00000241685	ARPC1A	shared
ENSG00000011258	MBTD1	shared
ENSG00000183718	TRIM52	shared
ENSG00000204590	GNL1	shared
ENSG00000162804	SNED1	shared
ENSG00000111452	ADGRD1	shared
ENSG00000052841	TTC17	shared
ENSG00000117899	MESD	shared
ENSG00000164742	ADCY1	shared
ENSG00000136114	THSD1	shared
ENSG00000081307	UBA5	shared
ENSG00000145833	DDX46	shared
ENSG00000100276	RASL10A	shared
ENSG00000134207	SYT6	shared
ENSG00000066279	ASPM	shared
ENSG00000277363	SRCIN1	shared
ENSG00000185130	H2BC13	shared
ENSG00000118231	CRYGD	shared
ENSG00000177464	GPR4	shared
ENSG00000116133	DHCR24	shared
ENSG00000119431	HDHD3	shared
ENSG00000102226	USP11	shared
ENSG00000133069	TMCC2	shared
ENSG00000158292	GPR153	shared
ENSG00000171135	JAGN1	shared
ENSG00000221923	ZNF880	shared
ENSG00000197448	GSTK1	shared
ENSG00000133460	SLC2A11	shared
ENSG00000127540	UQCR11	shared
ENSG00000146834	MEPCE	shared
ENSG00000091317	CMTM6	shared
ENSG00000099957	P2RX6	shared
ENSG00000107290	SETX	shared
ENSG00000185551	NR2F2	shared
ENSG00000116885	OSCP1	shared
ENSG00000157020	SEC13	shared
ENSG00000176454	LPCAT4	shared
ENSG00000116691	MIIP	shared
ENSG00000114270	COL7A1	shared
ENSG00000120709	FAM53C	shared
ENSG00000196924	FLNA	shared
ENSG00000109016	DHRS7B	shared
ENSG00000128159	TUBGCP6	shared
ENSG00000174628	IQCK	shared
ENSG00000065809	FAM107B	shared
ENSG00000104133	SPG11	shared
ENSG00000087258	GNAO1	shared
ENSG00000182552	RWDD4	shared
ENSG00000170786	SDR16C5	shared
ENSG00000147162	OGT	shared
ENSG00000230989	HSBP1	shared
ENSG00000131379	C3orf20	shared
ENSG00000107643	MAPK8	shared
ENSG00000104825	NFKBIB	shared
ENSG00000144895	EIF2A	shared
ENSG00000104886	PLEKHJ1	shared
ENSG00000149571	KIRREL3	shared
ENSG00000116198	CEP104	shared
ENSG00000166133	RPUSD2	shared
ENSG00000177646	ACAD9	shared
ENSG00000197976	AKAP17A	shared
ENSG00000154162	CDH12	shared
ENSG00000132549	VPS13B	shared
ENSG00000109133	TMEM33	shared
ENSG00000069482	GAL	shared
ENSG00000171522	PTGER4	shared
ENSG00000235098	ANKRD65	shared
ENSG00000183578	TNFAIP8L3	shared
ENSG00000171100	MTM1	shared
ENSG00000038274	MAT2B	shared
ENSG00000163909	HEYL	shared
ENSG00000092847	AGO1	shared
ENSG00000003436	TFPI	shared
ENSG00000101928	MOSPD1	shared
ENSG00000164929	BAALC	shared
ENSG00000132670	PTPRA	shared
ENSG00000124507	PACSIN1	shared
ENSG00000066827	ZFAT	shared
ENSG00000125885	MCM8	shared
ENSG00000185973	TMLHE	shared
ENSG00000167037	SGSM1	shared
ENSG00000123728	RAP2C	shared
ENSG00000172409	CLP1	shared
ENSG00000108654	DDX5	shared
ENSG00000100462	PRMT5	shared
ENSG00000112208	BAG2	shared
ENSG00000174945	AMZ1	shared
ENSG00000163785	RYK	shared
ENSG00000157542	KCNJ6	shared
ENSG00000124181	PLCG1	shared
ENSG00000068305	MEF2A	shared
ENSG00000169020	ATP5ME	shared
ENSG00000158158	CNNM4	shared
ENSG00000116141	MARK1	shared
ENSG00000163431	LMOD1	shared
ENSG00000105254	TBCB	shared
ENSG00000131100	ATP6V1E1	shared
ENSG00000104805	NUCB1	shared
ENSG00000038295	TLL1	shared
ENSG00000180346	TIGD2	shared
ENSG00000100890	PRORP	shared
ENSG00000065485	PDIA5	shared
ENSG00000109079	TNFAIP1	shared
ENSG00000163110	PDLIM5	shared
ENSG00000111897	SERINC1	shared
ENSG00000205482	SPDYE18	shared
ENSG00000278817	ENSG00000278817	shared
ENSG00000203757	OR6K3	shared
ENSG00000094975	SUCO	shared
ENSG00000144843	ADPRH	shared
ENSG00000147144	CCDC120	shared
ENSG00000188816	HMX2	shared
ENSG00000176165	FOXG1	shared
ENSG00000141349	G6PC3	shared
ENSG00000222038	POTEJ	shared
ENSG00000234616	JRK	shared
ENSG00000133789	SWAP70	shared
ENSG00000249853	HS3ST5	shared
ENSG00000100092	SH3BP1	shared
ENSG00000169564	PCBP1	shared
ENSG00000179119	SPTY2D1	shared
ENSG00000112394	SLC16A10	shared
ENSG00000068615	REEP1	shared
ENSG00000102921	N4BP1	shared
ENSG00000105255	FSD1	shared
ENSG00000198948	MFAP3L	shared
ENSG00000031003	FAM13B	shared
ENSG00000165023	DIRAS2	shared
ENSG00000178057	NDUFAF3	shared
ENSG00000244234	GMCL2	shared
ENSG00000065150	IPO5	shared
ENSG00000103381	CPPED1	shared
ENSG00000144893	MED12L	shared
ENSG00000197548	ATG7	shared
ENSG00000119661	DNAL1	shared
ENSG00000142733	MAP3K6	shared
ENSG00000088356	PDRG1	shared
ENSG00000009307	CSDE1	shared
ENSG00000143569	UBAP2L	shared
ENSG00000168702	LRP1B	shared
ENSG00000132964	CDK8	shared
ENSG00000171236	LRG1	shared
ENSG00000213859	KCTD11	shared
ENSG00000083457	ITGAE	shared
ENSG00000157445	CACNA2D3	shared
ENSG00000152484	USP12	shared
ENSG00000272305	ENSG00000272305	shared
ENSG00000165914	TTC7B	shared
ENSG00000179938	GOLGA8J	shared
ENSG00000158417	EIF5B	shared
ENSG00000204178	MACO1	shared
ENSG00000039123	MTREX	shared
ENSG00000171681	ATF7IP	shared
ENSG00000131730	CKMT2	shared
ENSG00000136270	TBRG4	shared
ENSG00000123485	HJURP	shared
ENSG00000144746	ARL6IP5	shared
ENSG00000064313	TAF2	shared
ENSG00000137124	ALDH1B1	shared
ENSG00000081154	PCNP	shared
ENSG00000089902	RCOR1	shared
ENSG00000172331	BPGM	shared
ENSG00000272886	DCP1A	shared
ENSG00000151466	SCLT1	shared
ENSG00000197935	ZNF311	shared
[truncated: 14,069 more rows]

## Sheet: Minimap2 alignment
ENSG_id	Gene_Name	Category
ENSG00000107593	PKD2L1	lysate_only
ENSG00000168754	FAM178B	lysate_only
ENSG00000186150	UBL4B	lysate_only
ENSG00000143412	ANXA9	lysate_only
ENSG00000182578	CSF1R	lysate_only
ENSG00000096996	IL12RB1	lysate_only
ENSG00000117472	TSPAN1	lysate_only
ENSG00000161328	LRRC56	lysate_only
ENSG00000081148	IMPG2	lysate_only
ENSG00000157315	TMED6	lysate_only
ENSG00000100122	CRYBB1	lysate_only
ENSG00000188833	ENTPD8	lysate_only
ENSG00000104237	RP1	lysate_only
ENSG00000099994	SUSD2	lysate_only
ENSG00000134007	ADAM20	lysate_only
ENSG00000129965	INS-IGF2	lysate_only
ENSG00000157335	CLEC18C	lysate_only
ENSG00000198844	ARHGEF15	lysate_only
ENSG00000288611	NPBWR1	lysate_only
ENSG00000123977	DAW1	lysate_only
ENSG00000183560	IZUMO1R	lysate_only
ENSG00000276600	RAB7B	lysate_only
ENSG00000172717	GARIN2	lysate_only
ENSG00000127324	TSPAN8	lysate_only
ENSG00000289491	ENSG00000289491	lysate_only
ENSG00000111799	COL12A1	lysate_only
ENSG00000185198	PRSS57	lysate_only
ENSG00000196196	HRCT1	lysate_only
ENSG00000168453	HR	lysate_only
ENSG00000119714	GPR68	lysate_only
ENSG00000012779	ALOX5	lysate_only
ENSG00000214814	FER1L6	lysate_only
ENSG00000135902	CHRND	lysate_only
ENSG00000081853	PCDHGA2	lysate_only
ENSG00000215262	KCNU1	lysate_only
ENSG00000144481	TRPM8	lysate_only
ENSG00000163793	DNAJC5G	lysate_only
ENSG00000178233	TMEM151B	lysate_only
ENSG00000181619	GPR135	lysate_only
ENSG00000166401	SERPINB8	lysate_only
ENSG00000185101	ANO9	lysate_only
ENSG00000166670	MMP10	lysate_only
ENSG00000196345	ZKSCAN7	lysate_only
ENSG00000010610	CD4	lysate_only
ENSG00000182866	LCK	lysate_only
ENSG00000116254	CHD5	lysate_only
ENSG00000132840	BHMT2	lysate_only
ENSG00000181847	TIGIT	lysate_only
ENSG00000182585	EPGN	lysate_only
ENSG00000166592	RRAD	lysate_only
ENSG00000131142	CCL25	lysate_only
ENSG00000113578	FGF1	lysate_only
ENSG00000198074	AKR1B10	lysate_only
ENSG00000196209	SIRPB2	lysate_only
ENSG00000041515	MYO16	lysate_only
ENSG00000162383	SLC1A7	lysate_only
ENSG00000229183	PGA4	lysate_only
ENSG00000179603	GRM8	lysate_only
ENSG00000151962	RBM46	lysate_only
ENSG00000160321	ZNF208	lysate_only
ENSG00000285218	ENSG00000285218	lysate_only
ENSG00000277475	ENSG00000277475	lysate_only
ENSG00000134339	SAA2	lysate_only
ENSG00000101460	MAP1LC3A	lysate_only
ENSG00000175707	KDF1	lysate_only
ENSG00000123329	ARHGAP9	lysate_only
ENSG00000158220	ESYT3	lysate_only
ENSG00000142619	PADI3	lysate_only
ENSG00000173662	TAS1R1	lysate_only
ENSG00000104818	CGB2	lysate_only
ENSG00000101307	SIRPB1	lysate_only
ENSG00000137801	THBS1	lysate_only
ENSG00000279956	ENSG00000279956	lysate_only
ENSG00000221866	PLXNA4	lysate_only
ENSG00000214711	CAPN14	lysate_only
ENSG00000006047	YBX2	lysate_only
ENSG00000204970	PCDHA1	lysate_only
ENSG00000188199	NUTM2B	lysate_only
ENSG00000138356	AOX1	lysate_only
ENSG00000167769	ACER1	lysate_only
ENSG00000100557	CCDC198	lysate_only
ENSG00000232237	ASCL5	lysate_only
ENSG00000162068	NTN3	lysate_only
ENSG00000101292	PROKR2	lysate_only
ENSG00000169442	CD52	lysate_only
ENSG00000266728	ENSG00000266728	lysate_only
ENSG00000173114	LRRN3	lysate_only
ENSG00000179168	GGN	lysate_only
ENSG00000243709	LEFTY1	lysate_only
ENSG00000179165	PXT1	lysate_only
ENSG00000173093	CCDC63	lysate_only
ENSG00000267706	ENSG00000267706	lysate_only
ENSG00000072694	FCGR2B	lysate_only
ENSG00000284762	ENSG00000284762	lysate_only
ENSG00000285749	ENSG00000285749	lysate_only
ENSG00000004776	HSPB6	lysate_only
ENSG00000159337	PLA2G4D	lysate_only
ENSG00000007908	SELE	lysate_only
ENSG00000184925	LCN12	lysate_only
ENSG00000138823	MTTP	lysate_only
ENSG00000176887	SOX11	lysate_only
ENSG00000136546	SCN7A	lysate_only
ENSG00000197540	GZMM	lysate_only
ENSG00000198932	GPRASP1	lysate_only
ENSG00000171402	XAGE3	lysate_only
ENSG00000277399	GPR179	lysate_only
ENSG00000137648	TMPRSS4	lysate_only
ENSG00000124657	OR2B6	lysate_only
ENSG00000065618	COL17A1	lysate_only
ENSG00000206384	COL6A6	lysate_only
ENSG00000174482	LINGO2	lysate_only
ENSG00000213413	PVRIG	lysate_only
ENSG00000128322	IGLL1	lysate_only
ENSG00000155714	PDZD9	lysate_only
ENSG00000277058	HNRNPCL3	lysate_only
ENSG00000185303	SFTPA2	lysate_only
ENSG00000107159	CA9	lysate_only
ENSG00000205301	MGAT4D	lysate_only
ENSG00000165091	TMC1	lysate_only
ENSG00000166159	LRTM2	lysate_only
ENSG00000080573	COL5A3	lysate_only
ENSG00000101049	SGK2	lysate_only
ENSG00000157119	KLHL40	lysate_only
ENSG00000272573	MUSTN1	lysate_only
ENSG00000101542	CDH20	lysate_only
ENSG00000108688	CCL7	lysate_only
ENSG00000163359	COL6A3	lysate_only
ENSG00000167711	SERPINF2	lysate_only
ENSG00000120498	TEX11	lysate_only
ENSG00000163357	DCST1	lysate_only
ENSG00000144057	ST6GAL2	lysate_only
ENSG00000101198	NKAIN4	lysate_only
ENSG00000110876	SELPLG	lysate_only
ENSG00000148795	CYP17A1	lysate_only
ENSG00000187912	CLEC17A	lysate_only
ENSG00000170890	PLA2G1B	lysate_only
ENSG00000123342	MMP19	lysate_only
ENSG00000254122	PCDHGB7	lysate_only
ENSG00000092295	TGM1	lysate_only
ENSG00000094963	FMO2	lysate_only
ENSG00000167083	GNGT2	lysate_only
ENSG00000237988	OR2I1P	lysate_only
ENSG00000125869	LAMP5	lysate_only
ENSG00000103067	ESRP2	lysate_only
ENSG00000104826	LHB	lysate_only
ENSG00000171180	OR2M4	lysate_only
ENSG00000138722	MMRN1	lysate_only
ENSG00000283329	FAM240B	lysate_only
ENSG00000120210	INSL6	lysate_only
ENSG00000165071	TMEM71	lysate_only
ENSG00000226792	C13orf42	lysate_only
ENSG00000155657	TTN	lysate_only
ENSG00000110848	CD69	lysate_only
ENSG00000137261	KIAA0319	lysate_only
ENSG00000198888	MT-ND1	lysate_only
ENSG00000203942	C10orf62	lysate_only
ENSG00000118473	SGIP1	lysate_only
ENSG00000174876	AMY1B	lysate_only
ENSG00000188937	NYX	lysate_only
ENSG00000110169	HPX	lysate_only
ENSG00000174004	NRROS	lysate_only
ENSG00000145113	MUC4	lysate_only
ENSG00000278685	IQCA1L	lysate_only
ENSG00000159182	PRAC1	lysate_only
ENSG00000237412	PRSS56	lysate_only
ENSG00000167261	DPEP2	lysate_only
ENSG00000276180	H4C9	lysate_only
ENSG00000038945	MSR1	lysate_only
ENSG00000271271	UGT2A2	lysate_only
ENSG00000185177	ZNF479	lysate_only
ENSG00000180613	GSX2	lysate_only
ENSG00000172482	AGXT	lysate_only
ENSG00000284395	PERCC1	lysate_only
ENSG00000171557	FGG	lysate_only
ENSG00000253910	PCDHGB2	lysate_only
ENSG00000134242	PTPN22	lysate_only
ENSG00000164530	PI16	lysate_only
ENSG00000118492	ADGB	lysate_only
ENSG00000085514	PILRA	lysate_only
ENSG00000187642	PERM1	lysate_only
ENSG00000125788	DEFB126	lysate_only
ENSG00000198523	PLN	lysate_only
ENSG00000169085	VXN	lysate_only
ENSG00000243480	AMY2A	lysate_only
ENSG00000198754	OXCT2	lysate_only
ENSG00000136634	IL10	lysate_only
ENSG00000119681	LTBP2	lysate_only
ENSG00000182179	UBA7	lysate_only
ENSG00000182732	RGS6	lysate_only
ENSG00000172543	CTSW	lysate_only
ENSG00000284987	ENSG00000284987	lysate_only
ENSG00000162595	DIRAS3	lysate_only
ENSG00000146221	TCTE1	lysate_only
ENSG00000229894	GK3P	lysate_only
ENSG00000142405	NLRP12	lysate_only
ENSG00000136535	TBR1	lysate_only
ENSG00000267173	ENSG00000267173	lysate_only
ENSG00000091010	POU4F3	lysate_only
ENSG00000196136	SERPINA3	lysate_only
ENSG00000286143	ENSG00000286143	lysate_only
ENSG00000162594	IL23R	lysate_only
ENSG00000170209	ANKK1	lysate_only
ENSG00000198547	C20orf203	lysate_only
ENSG00000167612	ANKRD33	lysate_only
ENSG00000137699	TRIM29	lysate_only
ENSG00000165985	C1QL3	lysate_only
ENSG00000169031	COL4A3	lysate_only
ENSG00000101194	SLC17A9	lysate_only
ENSG00000128052	KDR	lysate_only
ENSG00000164691	TAGAP	lysate_only
ENSG00000130226	DPP6	lysate_only
ENSG00000135472	FAIM2	lysate_only
ENSG00000064300	NGFR	lysate_only
ENSG00000120327	PCDHB14	lysate_only
ENSG00000183166	CALN1	lysate_only
ENSG00000188015	S100A3	lysate_only
ENSG00000145536	ADAMTS16	lysate_only
ENSG00000184574	LPAR5	lysate_only
ENSG00000139540	SLC39A5	lysate_only
ENSG00000289763	ENSG00000289763	lysate_only
ENSG00000081237	PTPRC	lysate_only
ENSG00000143632	ACTA1	lysate_only
ENSG00000110799	VWF	lysate_only
ENSG00000138615	CILP	lysate_only
ENSG00000163286	ALPG	lysate_only
ENSG00000223443	USP17L2	lysate_only
ENSG00000230601	TEX48	lysate_only
ENSG00000133101	CCNA1	lysate_only
ENSG00000196503	ARL9	lysate_only
ENSG00000169026	SLC49A3	lysate_only
ENSG00000234465	PINLYP	lysate_only
ENSG00000169218	RSPO1	lysate_only
ENSG00000172818	OVOL1	lysate_only
ENSG00000120937	NPPB	lysate_only
ENSG00000170323	FABP4	lysate_only
ENSG00000157554	ERG	lysate_only
ENSG00000013725	CD6	lysate_only
ENSG00000188306	LRRIQ4	lysate_only
ENSG00000151364	KCTD14	lysate_only
ENSG00000129437	KLK14	lysate_only
ENSG00000125046	SSUH2	lysate_only
ENSG00000189350	TOGARAM2	lysate_only
ENSG00000159899	NPR2	lysate_only
ENSG00000145626	UGT3A1	lysate_only
ENSG00000172497	ACOT12	lysate_only
ENSG00000198938	MT-CO3	lysate_only
ENSG00000198336	MYL4	lysate_only
ENSG00000134962	KLB	lysate_only
ENSG00000171777	RASGRP4	lysate_only
ENSG00000198886	MT-ND4	lysate_only
ENSG00000164484	TMEM200A	lysate_only
ENSG00000119283	TRIM67	lysate_only
ENSG00000113555	PCDH12	lysate_only
ENSG00000018625	ATP1A2	lysate_only
ENSG00000125089	SH3TC1	lysate_only
ENSG00000288636	ENSG00000288636	lysate_only
ENSG00000088320	REM1	lysate_only
ENSG00000124134	KCNS1	lysate_only
ENSG00000130595	TNNT3	lysate_only
ENSG00000118898	PPL	lysate_only
ENSG00000156219	ART3	lysate_only
ENSG00000118194	TNNT2	lysate_only
ENSG00000120057	SFRP5	lysate_only
ENSG00000106178	CCL24	lysate_only
ENSG00000156564	LRFN2	lysate_only
ENSG00000261150	EPPK1	lysate_only
ENSG00000154415	PPP1R3A	lysate_only
ENSG00000169327	OR5AU1	lysate_only
ENSG00000242265	PEG10	lysate_only
ENSG00000091879	ANGPT2	lysate_only
ENSG00000184933	OR6A2	lysate_only
ENSG00000159197	KCNE2	lysate_only
ENSG00000275954	TBC1D3F	lysate_only
ENSG00000179593	ALOX15B	lysate_only
ENSG00000012124	CD22	lysate_only
ENSG00000163565	IFI16	lysate_only
ENSG00000144045	DQX1	lysate_only
ENSG00000101082	SLA2	lysate_only
ENSG00000204909	SPINK9	lysate_only
ENSG00000156194	PPEF2	lysate_only
ENSG00000173253	DMRT2	lysate_only
ENSG00000172349	IL16	lysate_only
ENSG00000177212	OR2T33	lysate_only
ENSG00000172824	CES4A	lysate_only
ENSG00000182218	HHIPL1	lysate_only
ENSG00000188783	PRELP	lysate_only
ENSG00000156222	SLC28A1	lysate_only
ENSG00000174808	BTC	lysate_only
ENSG00000125531	FNDC11	lysate_only
ENSG00000161609	KASH5	lysate_only
ENSG00000134258	VTCN1	lysate_only
ENSG00000160654	CD3G	lysate_only
ENSG00000121053	EPX	lysate_only
ENSG00000181323	SPEM1	lysate_only
ENSG00000268738	HSFX2	lysate_only
ENSG00000285064	ENSG00000285064	lysate_only
ENSG00000133246	PRAM1	lysate_only
ENSG00000183773	AIFM3	lysate_only
ENSG00000148288	GBGT1	lysate_only
ENSG00000183134	PTGDR2	lysate_only
ENSG00000144452	ABCA12	lysate_only
ENSG00000174837	ADGRE1	lysate_only
ENSG00000073737	DHRS9	lysate_only
ENSG00000254221	PCDHGB1	lysate_only
ENSG00000137745	MMP13	lysate_only
ENSG00000133110	POSTN	lysate_only
ENSG00000102854	MSLN	lysate_only
ENSG00000132297	HHLA1	lysate_only
ENSG00000130427	EPO	lysate_only
ENSG00000148123	PLPPR1	lysate_only
ENSG00000122728	TAF1L	lysate_only
ENSG00000100433	KCNK10	lysate_only
ENSG00000187066	TMEM262	lysate_only
ENSG00000239620	PRR20G	lysate_only
ENSG00000105131	EPHX3	lysate_only
ENSG00000122188	LAX1	lysate_only
ENSG00000204612	FOXB2	lysate_only
ENSG00000162461	SLC25A34	lysate_only
ENSG00000183833	CFAP91	lysate_only
ENSG00000128610	FEZF1	lysate_only
ENSG00000101951	PAGE4	lysate_only
ENSG00000258691	ENSG00000258691	lysate_only
ENSG00000188993	LRRC66	lysate_only
ENSG00000183876	ARSI	lysate_only
ENSG00000175189	INHBC	lysate_only
ENSG00000163751	CPA3	lysate_only
ENSG00000187922	LCN10	lysate_only
ENSG00000163285	GABRG1	lysate_only
ENSG00000285269	ENSG00000285269	lysate_only
ENSG00000077274	CAPN6	lysate_only
ENSG00000163803	PLB1	lysate_only
ENSG00000131737	KRT34	lysate_only
ENSG00000167701	GPT	lysate_only
ENSG00000227729	RD3L	lysate_only
ENSG00000178732	GP5	lysate_only
ENSG00000120215	MLANA	lysate_only
ENSG00000100593	ISM2	lysate_only
ENSG00000215644	GCGR	lysate_only
ENSG00000105695	MAG	lysate_only
ENSG00000159625	DRC7	lysate_only
ENSG00000047617	ANO2	lysate_only
ENSG00000108556	CHRNE	lysate_only
ENSG00000137877	SPTBN5	lysate_only
ENSG00000232258	TMEM114	lysate_only
ENSG00000110665	C11orf21	lysate_only
ENSG00000162881	OXER1	lysate_only
ENSG00000154016	GRAP	lysate_only
ENSG00000184507	NUTM1	lysate_only
ENSG00000129194	SOX15	lysate_only
ENSG00000242419	PCDHGC4	lysate_only
ENSG00000153060	TEKT5	lysate_only
ENSG00000215912	TTC34	lysate_only
ENSG00000157873	TNFRSF14	lysate_only
ENSG00000169962	TAS1R3	lysate_only
ENSG00000178645	C10orf53	lysate_only
ENSG00000105967	TFEC	lysate_only
ENSG00000113749	HRH2	lysate_only
ENSG00000189269	DRICH1	lysate_only
ENSG00000185507	IRF7	lysate_only
ENSG00000135744	AGT	lysate_only
ENSG00000100285	NEFH	lysate_only
ENSG00000157856	DRC1	lysate_only
ENSG00000277481	PKD1L3	lysate_only
ENSG00000184313	MROH7	lysate_only
ENSG00000236032	OR5H14	lysate_only
ENSG00000139549	DHH	lysate_only
ENSG00000139874	SSTR1	lysate_only
ENSG00000187714	SLC18A3	lysate_only
ENSG00000146285	SCML4	lysate_only
ENSG00000186977	KRTAP19-5	lysate_only
ENSG00000130182	ZSCAN10	lysate_only
ENSG00000113248	PCDHB15	lysate_only
ENSG00000275395	FCGBP	lysate_only
ENSG00000180305	WFDC10A	lysate_only
ENSG00000130055	GDPD2	lysate_only
ENSG00000148204	CRB2	lysate_only
ENSG00000262484	CCER2	lysate_only
ENSG00000262152	GREP1	lysate_only
ENSG00000274252	GGTLC3	lysate_only
ENSG00000145451	GLRA3	lysate_only
ENSG00000170091	NSG2	lysate_only
ENSG00000225614	ZNF469	lysate_only
ENSG00000169618	PROKR1	lysate_only
ENSG00000049540	ELN	lysate_only
ENSG00000188277	C15orf62	lysate_only
ENSG00000124557	BTN1A1	lysate_only
ENSG00000237850	GOLGA6L24P	lysate_only
ENSG00000140538	NTRK3	lysate_only
ENSG00000198695	MT-ND6	lysate_only
ENSG00000183397	TEKTIP1	lysate_only
ENSG00000203697	CAPN8	lysate_only
ENSG00000185040	SPDYE16	lysate_only
ENSG00000261594	TPBGL	lysate_only
ENSG00000100170	SLC5A1	lysate_only
ENSG00000157992	KRTCAP3	lysate_only
ENSG00000198821	CD247	lysate_only
ENSG00000128604	IRF5	lysate_only
ENSG00000228336	OR9H1P	lysate_only
ENSG00000077327	SPAG6	lysate_only
ENSG00000162009	SSTR5	lysate_only
ENSG00000173110	HSPA6	lysate_only
ENSG00000169885	CALML6	lysate_only
ENSG00000169418	NPR1	lysate_only
ENSG00000124721	DNAH8	lysate_only
ENSG00000163501	IHH	lysate_only
ENSG00000170044	ZPLD1	lysate_only
ENSG00000116183	PAPPA2	lysate_only
ENSG00000185028	LRRC14B	lysate_only
ENSG00000100399	CHADL	lysate_only
ENSG00000160862	AZGP1	lysate_only
ENSG00000146276	GABRR1	lysate_only
ENSG00000170099	SERPINA6	lysate_only
ENSG00000186648	CARMIL3	lysate_only
ENSG00000126500	FLRT1	lysate_only
ENSG00000175463	TBC1D10C	lysate_only
ENSG00000166341	DCHS1	lysate_only
ENSG00000260287	TBC1D3G	lysate_only
ENSG00000285025	ENSG00000285025	lysate_only
ENSG00000187773	DIPK1C	lysate_only
ENSG00000137857	DUOX1	lysate_only
ENSG00000084110	HAL	lysate_only
ENSG00000146216	TTBK1	lysate_only
ENSG00000182450	KCNK4	lysate_only
ENSG00000248746	ACTN3	lysate_only
ENSG00000267477	ENSG00000267477	lysate_only
ENSG00000145864	GABRB2	lysate_only
ENSG00000113924	HGD	lysate_only
ENSG00000125551	PLGLB2	lysate_only
ENSG00000166091	CMTM5	lysate_only
ENSG00000186790	FOXE3	lysate_only
ENSG00000134516	DOCK2	lysate_only
ENSG00000116977	LGALS8	lysate_only
ENSG00000167608	TMC4	lysate_only
ENSG00000204248	COL11A2	lysate_only
ENSG00000272899	ATP6V1FNB	lysate_only
ENSG00000183778	B3GALT5	lysate_only
ENSG00000142677	IL22RA1	lysate_only
ENSG00000162949	CAPN13	lysate_only
ENSG00000218823	PAPOLB	lysate_only
ENSG00000183484	GPR132	lysate_only
ENSG00000187908	DMBT1	lysate_only
ENSG00000206262	FOXL2NB	lysate_only
ENSG00000073282	TP63	lysate_only
ENSG00000163606	CD200R1	lysate_only
ENSG00000160883	HK3	lysate_only
ENSG00000253537	PCDHGA7	lysate_only
ENSG00000183571	PGPEP1L	lysate_only
ENSG00000256980	KHDC1L	lysate_only
ENSG00000187957	DNER	lysate_only
ENSG00000104043	ATP8B4	lysate_only
ENSG00000197826	CFAP299	lysate_only
ENSG00000170373	CST1	lysate_only
ENSG00000170454	KRT75	lysate_only
ENSG00000249948	GBA3	lysate_only
ENSG00000143768	LEFTY2	lysate_only
ENSG00000183844	FAM3B	lysate_only
ENSG00000168032	ENTPD3	lysate_only
ENSG00000163395	IGFN1	lysate_only
ENSG00000117322	CR2	lysate_only
ENSG00000167767	KRT80	lysate_only
ENSG00000112559	MDFI	lysate_only
ENSG00000121898	CPXM2	lysate_only
ENSG00000248383	PCDHAC1	lysate_only
ENSG00000134545	KLRC1	lysate_only
ENSG00000288626	ENSG00000288626	lysate_only
ENSG00000150594	ADRA2A	lysate_only
ENSG00000182687	GALR2	lysate_only
ENSG00000026751	SLAMF7	lysate_only
ENSG00000223601	EBLN1	lysate_only
ENSG00000143627	PKLR	lysate_only
ENSG00000289282	ENSG00000289282	lysate_only
ENSG00000170423	KRT78	lysate_only
ENSG00000262406	MMP12	lysate_only
ENSG00000130287	NCAN	lysate_only
ENSG00000181927	OR4P4	lysate_only
ENSG00000160013	PTGIR	lysate_only
ENSG00000188282	RUFY4	lysate_only
ENSG00000103647	CORO2B	lysate_only
ENSG00000244067	GSTA2	lysate_only
ENSG00000268614	ENSG00000268614	lysate_only
ENSG00000161905	ALOX15	lysate_only
ENSG00000179914	ITLN1	lysate_only
ENSG00000258484	SPESP1	lysate_only
ENSG00000102239	BRS3	lysate_only
ENSG00000173702	MUC13	lysate_only
ENSG00000172987	HPSE2	lysate_only
ENSG00000042781	USH2A	lysate_only
ENSG00000175894	TSPEAR	lysate_only
ENSG00000154262	ABCA6	lysate_only
ENSG00000197632	SERPINB2	lysate_only
ENSG00000132026	RTBDN	lysate_only
ENSG00000146755	TRIM50	lysate_only
ENSG00000141433	ADCYAP1	lysate_only
ENSG00000267631	CGB1	lysate_only
ENSG00000197993	KEL	lysate_only
ENSG00000231274	SBK3	lysate_only
ENSG00000120949	TNFRSF8	lysate_only
ENSG00000103546	SLC6A2	lysate_only
ENSG00000180777	ANKRD30B	lysate_only
ENSG00000168060	NAALADL1	lysate_only
ENSG00000183034	OTOP2	lysate_only
ENSG00000111886	GABRR2	lysate_only
ENSG00000087589	CASS4	lysate_only
ENSG00000109991	P2RX3	lysate_only
ENSG00000116748	AMPD1	lysate_only
ENSG00000223638	RFPL4A	lysate_only
ENSG00000177468	OLIG3	lysate_only
ENSG00000137473	TTC29	lysate_only
ENSG00000139988	RDH12	lysate_only
ENSG00000165325	DEUP1	lysate_only
ENSG00000082074	FYB1	lysate_only
ENSG00000151376	ME3	lysate_only
ENSG00000140839	CLEC18B	lysate_only
ENSG00000103355	PRSS33	lysate_only
ENSG00000288635	ENSG00000288635	lysate_only
ENSG00000180061	TMEM150B	lysate_only
ENSG00000180043	GARIN5B	lysate_only
ENSG00000164690	SHH	lysate_only
ENSG00000157017	GHRL	lysate_only
ENSG00000204571	KRTAP5-11	lysate_only
ENSG00000185972	CCIN	lysate_only
ENSG00000143369	ECM1	lysate_only
ENSG00000172243	CLEC7A	lysate_only
ENSG00000158683	PKD1L1	lysate_only
ENSG00000174326	SLC16A11	lysate_only
ENSG00000256029	ENSG00000256029	lysate_only
ENSG00000103522	IL21R	lysate_only
ENSG00000145920	CPLX2	lysate_only
ENSG00000140675	SLC5A2	lysate_only
ENSG00000289653	ENSG00000289653	lysate_only
ENSG00000167755	KLK6	lysate_only
ENSG00000165125	TRPV6	lysate_only
ENSG00000273259	ENSG00000273259	lysate_only
ENSG00000053702	NRIP2	lysate_only
ENSG00000166741	NNMT	lysate_only
ENSG00000163618	CADPS	lysate_only
ENSG00000176381	PRR18	lysate_only
ENSG00000021461	CYP3A43	lysate_only
ENSG00000111262	KCNA1	lysate_only
ENSG00000144644	GADL1	lysate_only
ENSG00000140030	GPR65	lysate_only
ENSG00000223953	C1QTNF5	lysate_only
ENSG00000204291	COL15A1	lysate_only
ENSG00000166825	ANPEP	lysate_only
ENSG00000146147	MLIP	lysate_only
ENSG00000171872	KLF17	lysate_only
ENSG00000100312	ACR	lysate_only
ENSG00000198691	ABCA4	lysate_only
ENSG00000214946	TBC1D26	lysate_only
ENSG00000144010	TRIM43B	lysate_only
ENSG00000168925	CTRB1	lysate_only
ENSG00000204305	AGER	lysate_only
ENSG00000123584	MAGEA9	lysate_only
ENSG00000149435	GGTLC1	lysate_only
ENSG00000204963	PCDHA7	lysate_only
ENSG00000186912	P2RY4	lysate_only
ENSG00000177464	GPR4	lysate_only
ENSG00000182676	PPP1R27	lysate_only
ENSG00000170788	DYDC1	lysate_only
ENSG00000267157	ENSG00000267157	lysate_only
ENSG00000158571	PFKFB1	lysate_only
ENSG00000183379	SYNDIG1L	lysate_only
ENSG00000276547	PCDHGB5	lysate_only
ENSG00000171446	KRT27	lysate_only
ENSG00000164197	RNF180	lysate_only
ENSG00000081248	CACNA1S	lysate_only
ENSG00000171790	SLFNL1	lysate_only
ENSG00000171786	NHLH1	lysate_only
ENSG00000234776	C11orf94	lysate_only
ENSG00000173641	HSPB7	lysate_only
ENSG00000008226	DLEC1	lysate_only
ENSG00000278195	SSTR3	lysate_only
ENSG00000133067	LGR6	lysate_only
ENSG00000106648	GALNTL5	lysate_only
ENSG00000109667	SLC2A9	lysate_only
ENSG00000196218	RYR1	lysate_only
ENSG00000121904	CSMD2	lysate_only
ENSG00000214819	CDRT15L2	lysate_only
ENSG00000099957	P2RX6	lysate_only
ENSG00000253767	PCDHGA8	lysate_only
ENSG00000136449	MYCBPAP	lysate_only
ENSG00000137270	GCM1	lysate_only
ENSG00000172508	CARNS1	lysate_only
ENSG00000115607	IL18RAP	lysate_only
ENSG00000198804	MT-CO1	lysate_only
ENSG00000006606	CCL26	lysate_only
ENSG00000151650	VENTX	lysate_only
ENSG00000169067	ACTBL2	lysate_only
ENSG00000147573	TRIM55	lysate_only
ENSG00000188981	MSANTD1	lysate_only
ENSG00000112303	VNN2	lysate_only
ENSG00000005379	TSPOAP1	lysate_only
ENSG00000169248	CXCL11	lysate_only
ENSG00000283536	ENSG00000283536	lysate_only
ENSG00000123572	NRK	lysate_only
ENSG00000153347	FAM81B	lysate_only
ENSG00000205116	TMEM88B	lysate_only
ENSG00000196408	NOXO1	lysate_only
ENSG00000162645	GBP2	lysate_only
ENSG00000138622	HCN4	lysate_only
ENSG00000101977	MCF2	lysate_only
ENSG00000164746	C7orf57	lysate_only
ENSG00000168421	RHOH	lysate_only
ENSG00000109610	SOD3	lysate_only
ENSG00000079263	SP140	lysate_only
ENSG00000254706	ENSG00000254706	lysate_only
ENSG00000142513	ACP4	lysate_only
ENSG00000139767	SRRM4	lysate_only
ENSG00000138079	SLC3A1	lysate_only
ENSG00000179172	HNRNPCL1	lysate_only
ENSG00000120329	SLC25A2	lysate_only
ENSG00000136929	HEMGN	lysate_only
ENSG00000177301	KCNA2	lysate_only
ENSG00000131379	C3orf20	lysate_only
ENSG00000128510	CPA4	lysate_only
ENSG00000167419	LPO	lysate_only
ENSG00000086967	MYBPC2	lysate_only
ENSG00000155269	GPR78	lysate_only
ENSG00000204025	TRPC5OS	lysate_only
ENSG00000167588	GPD1	lysate_only
ENSG00000070019	GUCY2C	lysate_only
ENSG00000255587	RAB44	lysate_only
ENSG00000138964	PARVG	lysate_only
ENSG00000091181	IL5RA	lysate_only
ENSG00000203797	DDO	lysate_only
ENSG00000137090	DMRT1	lysate_only
ENSG00000167434	CA4	lysate_only
ENSG00000228253	MT-ATP8	lysate_only
ENSG00000184524	CEND1	lysate_only
ENSG00000170374	SP7	lysate_only
ENSG00000255501	CARD18	lysate_only
ENSG00000127578	WFIKKN1	lysate_only
ENSG00000156413	FUT6	lysate_only
ENSG00000181634	TNFSF15	lysate_only
ENSG00000186895	FGF3	lysate_only
ENSG00000140107	SLC25A47	lysate_only
ENSG00000203737	GPR52	lysate_only
ENSG00000100453	GZMB	lysate_only
ENSG00000175518	UBQLNL	lysate_only
ENSG00000133115	STOML3	lysate_only
ENSG00000088827	SIGLEC1	lysate_only
ENSG00000275489	C17orf98	lysate_only
ENSG00000158865	SLC5A11	lysate_only
ENSG00000178297	TMPRSS9	lysate_only
ENSG00000104921	FCER2	lysate_only
ENSG00000172247	C1QTNF4	lysate_only
ENSG00000162771	GARIN4	lysate_only
ENSG00000214842	RAD51AP2	lysate_only
ENSG00000186652	PRG2	lysate_only
ENSG00000052344	PRSS8	lysate_only
ENSG00000196109	ZNF676	lysate_only
ENSG00000197859	ADAMTSL2	lysate_only
ENSG00000222046	DCDC2B	lysate_only
ENSG00000107147	KCNT1	lysate_only
ENSG00000222009	BTBD19	lysate_only
ENSG00000119973	PRLHR	lysate_only
ENSG00000256713	PGA5	lysate_only
ENSG00000163645	ERICH6	lysate_only
ENSG00000171564	FGB	lysate_only
ENSG00000085552	IGSF9	lysate_only
ENSG00000198840	MT-ND3	lysate_only
ENSG00000120322	PCDHB8	lysate_only
ENSG00000212907	MT-ND4L	lysate_only
ENSG00000240065	PSMB9	lysate_only
ENSG00000175336	APOF	lysate_only
ENSG00000174963	ZIC4	lysate_only
ENSG00000015413	DPEP1	lysate_only
ENSG00000196337	CGB7	lysate_only
ENSG00000170909	OSCAR	lysate_only
ENSG00000256188	TAS2R30	lysate_only
ENSG00000083454	P2RX5	lysate_only
ENSG00000168903	BTNL3	lysate_only
ENSG00000187833	C2orf78	lysate_only
ENSG00000188037	CLCN1	lysate_only
ENSG00000155886	SLC24A2	lysate_only
ENSG00000174945	AMZ1	lysate_only
ENSG00000120341	SEC16B	lysate_only
ENSG00000169508	GPR183	lysate_only
ENSG00000142185	TRPM2	lysate_only
ENSG00000254979	ENSG00000254979	lysate_only
ENSG00000128617	OPN1SW	lysate_only
ENSG00000205755	CRLF2	lysate_only
ENSG00000147481	SNTG1	lysate_only
ENSG00000165887	ANKRD2	lysate_only
ENSG00000135114	OASL	lysate_only
ENSG00000186377	CYP4X1	lysate_only
ENSG00000154764	WNT7A	lysate_only
ENSG00000188385	JAKMIP3	lysate_only
ENSG00000188171	ZNF626	lysate_only
ENSG00000123338	NCKAP1L	lysate_only
ENSG00000244025	KRTAP19-3	lysate_only
ENSG00000183486	MX2	lysate_only
ENSG00000151224	MAT1A	lysate_only
ENSG00000187583	PLEKHN1	lysate_only
ENSG00000179698	WDR97	lysate_only
ENSG00000143127	ITGA10	lysate_only
ENSG00000197406	DIO3	lysate_only
ENSG00000144119	C1QL2	lysate_only
ENSG00000198046	ZNF667	lysate_only
ENSG00000149418	ST14	lysate_only
ENSG00000205482	SPDYE18	lysate_only
ENSG00000196277	GRM7	lysate_only
ENSG00000176302	FOXR1	lysate_only
ENSG00000165794	SLC39A2	lysate_only
ENSG00000189325	BNIP5	lysate_only
ENSG00000168329	CX3CR1	lysate_only
ENSG00000122584	NXPH1	lysate_only
ENSG00000179915	NRXN1	lysate_only
ENSG00000089116	LHX5	lysate_only
ENSG00000278599	TBC1D3E	lysate_only
ENSG00000255251	PRR23D1	lysate_only
ENSG00000183831	ANKRD45	lysate_only
ENSG00000205702	CYP2D7	lysate_only
ENSG00000281406	BLACAT1	lysate_only
ENSG00000178342	KCNG2	lysate_only
ENSG00000115155	OTOF	lysate_only
ENSG00000197893	NRAP	lysate_only
ENSG00000249715	FER1L5	lysate_only
ENSG00000137975	CLCA2	lysate_only
ENSG00000184564	SLITRK6	lysate_only
ENSG00000140937	CDH11	lysate_only
ENSG00000187800	PEAR1	lysate_only
ENSG00000198786	MT-ND5	lysate_only
ENSG00000173714	WFIKKN2	lysate_only
ENSG00000161649	CD300LG	lysate_only
ENSG00000125533	BHLHE23	lysate_only
ENSG00000162975	KCNF1	lysate_only
ENSG00000197410	DCHS2	lysate_only
ENSG00000124232	RBPJL	lysate_only
ENSG00000168477	TNXB	lysate_only
ENSG00000165215	CLDN3	lysate_only
ENSG00000183160	TMEM119	lysate_only
ENSG00000138316	ADAMTS14	lysate_only
ENSG00000205097	FRG2	lysate_only
ENSG00000100095	SEZ6L	lysate_only
ENSG00000163283	ALPP	lysate_only
ENSG00000170925	TEX13B	lysate_only
ENSG00000009790	TRAF3IP3	lysate_only
ENSG00000140932	CMTM2	lysate_only
ENSG00000244255	ENSG00000244255	lysate_only
ENSG00000102287	GABRE	lysate_only
ENSG00000162951	LRRTM1	lysate_only
ENSG00000139626	ITGB7	lysate_only
ENSG00000205592	MUC19	lysate_only
ENSG00000218305	CDC14C	lysate_only
ENSG00000167754	KLK5	lysate_only
ENSG00000124713	GNMT	lysate_only
ENSG00000183733	FIGLA	lysate_only
ENSG00000237452	MEIOSIN	lysate_only
ENSG00000123610	TNFAIP6	lysate_only
ENSG00000110777	POU2AF1	lysate_only
ENSG00000112706	IMPG1	lysate_only
ENSG00000145384	FABP2	lysate_only
ENSG00000106038	EVX1	lysate_only
ENSG00000282936	ENSG00000282936	lysate_only
ENSG00000175356	SCUBE2	lysate_only
ENSG00000260903	XKR7	lysate_only
ENSG00000109943	CRTAM	lysate_only
ENSG00000101892	ATP1B4	lysate_only
ENSG00000204314	PRRT1	lysate_only
ENSG00000152583	SPARCL1	lysate_only
ENSG00000162399	BSND	lysate_only
ENSG00000183066	WBP2NL	lysate_only
ENSG00000187372	PCDHB13	lysate_only
ENSG00000077080	ACTL6B	lysate_only
ENSG00000198734	F5	lysate_only
ENSG00000250424	ENSG00000250424	lysate_only
ENSG00000187902	SHISA7	lysate_only
ENSG00000080709	KCNN2	lysate_only
ENSG00000158869	FCER1G	lysate_only
ENSG00000137965	IFI44	lysate_only
ENSG00000140678	ITGAX	lysate_only
ENSG00000286007	ENSG00000286007	lysate_only
ENSG00000054356	PTPRN	lysate_only
ENSG00000261857	MIA	lysate_only
ENSG00000166866	MYO1A	lysate_only
ENSG00000120054	CPN1	lysate_only
ENSG00000113263	ITK	lysate_only
ENSG00000161652	IZUMO2	lysate_only
ENSG00000159650	UROC1	lysate_only
ENSG00000240747	KRBOX1	lysate_only
ENSG00000158815	FGF17	lysate_only
ENSG00000147256	ARHGAP36	lysate_only
ENSG00000175294	CATSPER1	lysate_only
ENSG00000163435	ELF3	lysate_only
ENSG00000165828	PRAP1	lysate_only
ENSG00000119614	VSX2	lysate_only
ENSG00000187942	LDLRAD2	lysate_only
ENSG00000127362	TAS2R3	lysate_only
ENSG00000145040	UCN2	lysate_only
ENSG00000269035	ENSG00000269035	lysate_only
ENSG00000106560	GIMAP2	lysate_only
ENSG00000136297	MMD2	lysate_only
ENSG00000267335	ENSG00000267335	lysate_only
ENSG00000260314	MRC1	lysate_only
ENSG00000198049	AVPR1B	lysate_only
ENSG00000138271	GPR87	lysate_only
ENSG00000090339	ICAM1	lysate_only
ENSG00000259288	BUB1B-PAK6	lysate_only
ENSG00000168016	TRANK1	lysate_only
ENSG00000060566	CREB3L3	lysate_only
ENSG00000186265	BTLA	lysate_only
ENSG00000135636	DYSF	lysate_only
ENSG00000010327	STAB1	lysate_only
ENSG00000111218	PRMT8	lysate_only
ENSG00000162571	TTLL10	lysate_only
ENSG00000116194	ANGPTL1	lysate_only
ENSG00000165478	HEPACAM	lysate_only
ENSG00000169495	HTRA4	lysate_only
ENSG00000149634	SPATA25	lysate_only
ENSG00000101276	SLC52A3	lysate_only
ENSG00000283663	ENSG00000283663	lysate_only
ENSG00000159961	OR3A3	lysate_only
ENSG00000175426	PCSK1	lysate_only
ENSG00000107187	LHX3	lysate_only
ENSG00000130518	IQCN	lysate_only
ENSG00000106823	ECM2	lysate_only
ENSG00000164344	KLKB1	lysate_only
ENSG00000182223	ZAR1	lysate_only
ENSG00000198899	MT-ATP6	lysate_only
ENSG00000168959	GRM5	lysate_only
ENSG00000160716	CHRNB2	lysate_only
ENSG00000288661	ENSG00000288661	lysate_only
ENSG00000103888	CEMIP	lysate_only
ENSG00000243232	PCDHAC2	lysate_only
ENSG00000166682	TMPRSS5	lysate_only
ENSG00000152093	CFC1B	lysate_only
ENSG00000139352	ASCL1	lysate_only
ENSG00000115590	IL1R2	lysate_only
ENSG00000142959	BEST4	lysate_only
ENSG00000284772	ENSG00000284772	lysate_only
ENSG00000285480	H2BK1	lysate_only
ENSG00000196388	INCA1	lysate_only
ENSG00000149527	PLCH2	lysate_only
ENSG00000159261	CLDN14	lysate_only
ENSG00000262209	PCDHGB3	lysate_only
ENSG00000163354	DCST2	lysate_only
ENSG00000189420	ZFP92	lysate_only
ENSG00000183979	NPB	lysate_only
ENSG00000213030	CGB8	lysate_only
ENSG00000243509	TNFRSF6B	lysate_only
ENSG00000109758	HGFAC	lysate_only
ENSG00000165188	RNF183	lysate_only
ENSG00000243910	TUBA4B	lysate_only
ENSG00000139304	PTPRQ	lysate_only
ENSG00000227234	SPANXB1	lysate_only
ENSG00000170790	OR10A2	lysate_only
ENSG00000171303	KCNK3	lysate_only
ENSG00000187682	ERAS	lysate_only
ENSG00000136286	MYO1G	lysate_only
ENSG00000151388	ADAMTS12	lysate_only
ENSG00000213901	SLC23A3	lysate_only
ENSG00000283378	CNTNAP3C	lysate_only
ENSG00000236279	CLEC2L	lysate_only
ENSG00000164694	FNDC1	lysate_only
ENSG00000144214	LYG1	lysate_only
ENSG00000214491	SEC14L6	lysate_only
ENSG00000127366	TAS2R5	lysate_only
ENSG00000134201	GSTM5	lysate_only
ENSG00000130487	KLHDC7B	lysate_only
ENSG00000187783	TMEM72	lysate_only
ENSG00000105509	HAS1	lysate_only
ENSG00000105707	HPN	lysate_only
ENSG00000264813	ENSG00000264813	lysate_only
ENSG00000102313	ITIH6	lysate_only
ENSG00000106538	RARRES2	lysate_only
ENSG00000186517	ARHGAP30	lysate_only
ENSG00000179057	IGSF22	lysate_only
ENSG00000134443	GRP	lysate_only
ENSG00000113430	IRX4	lysate_only
ENSG00000058335	RASGRF1	lysate_only
ENSG00000196611	MMP1	lysate_only
ENSG00000183638	RP1L1	lysate_only
ENSG00000255423	EBLN2	lysate_only
ENSG00000125851	PCSK2	lysate_only
ENSG00000101188	NTSR1	lysate_only
ENSG00000183888	SRARP	lysate_only
ENSG00000173762	CD7	lysate_only
ENSG00000072182	ASIC4	lysate_only
ENSG00000196139	AKR1C3	lysate_only
ENSG00000182636	NDN	lysate_only
ENSG00000243627	SMIM34	lysate_only
ENSG00000137673	MMP7	lysate_only
ENSG00000162391	FAM151A	lysate_only
ENSG00000185245	GP1BA	lysate_only
ENSG00000198753	PLXNB3	lysate_only
ENSG00000168348	INSM2	lysate_only
ENSG00000136698	CFC1	lysate_only
ENSG00000092051	JPH4	lysate_only
ENSG00000138100	TRIM54	lysate_only
ENSG00000122711	SPINK4	lysate_only
ENSG00000180316	PNPLA1	lysate_only
ENSG00000158428	CATIP	lysate_only
ENSG00000268655	ENSG00000268655	lysate_only
ENSG00000182795	C1orf116	lysate_only
ENSG00000134760	DSG1	lysate_only
ENSG00000275793	RIMBP3	lysate_only
ENSG00000132698	RAB25	lysate_only
ENSG00000134193	REG4	lysate_only
ENSG00000198521	ZNF43	lysate_only
ENSG00000187959	CPSF4L	lysate_only
ENSG00000005981	ASB4	lysate_only
ENSG00000179846	NKPD1	lysate_only
ENSG00000138798	EGF	lysate_only
ENSG00000135625	EGR4	lysate_only
ENSG00000276231	PIK3R6	lysate_only
ENSG00000153495	TEX29	lysate_only
ENSG00000135905	DOCK10	lysate_only
ENSG00000284779	ENSG00000284779	lysate_only
ENSG00000170579	DLGAP1	lysate_only
ENSG00000111341	MGP	lysate_only
ENSG00000197385	ZNF860	lysate_only
ENSG00000261130	ENSG00000261130	lysate_only
ENSG00000124469	CEACAM8	lysate_only
ENSG00000185052	SLC24A3	lysate_only
ENSG00000111644	ACRBP	lysate_only
ENSG00000081818	PCDHB4	lysate_only
ENSG00000000938	FGR	lysate_only
ENSG00000185105	MYADML2	lysate_only
ENSG00000176746	MAGEB6	lysate_only
ENSG00000283706	PRSS50	lysate_only
ENSG00000145681	HAPLN1	lysate_only
ENSG00000151704	KCNJ1	lysate_only
ENSG00000189052	CGB5	lysate_only
ENSG00000144015	TRIM43	lysate_only
ENSG00000100368	CSF2RB	lysate_only
ENSG00000289724	ENSG00000289724	lysate_only
ENSG00000101203	COL20A1	lysate_only
ENSG00000088882	CPXM1	lysate_only
ENSG00000174807	CD248	lysate_only
ENSG00000169436	COL22A1	lysate_only
ENSG00000269469	ENSG00000269469	lysate_only
ENSG00000091128	LAMB4	lysate_only
ENSG00000115556	PLCD4	lysate_only
ENSG00000261649	GOLGA6L7	lysate_only
ENSG00000105219	CCNP	lysate_only
ENSG00000179772	FOXS1	lysate_only
ENSG00000126266	FFAR1	lysate_only
ENSG00000146955	RAB19	lysate_only
ENSG00000214402	LCNL1	lysate_only
ENSG00000168878	SFTPB	lysate_only
ENSG00000049283	EPN3	lysate_only
ENSG00000115596	WNT6	lysate_only
ENSG00000139985	ADAM21	lysate_only
ENSG00000184988	TMEM106A	lysate_only
ENSG00000138308	PLA2G12B	lysate_only
ENSG00000067646	ZFY	lysate_only
ENSG00000154252	GAL3ST2	lysate_only
ENSG00000186919	ZACN	lysate_only
ENSG00000204428	LY6G5C	lysate_only
ENSG00000173612	GPRC6A	lysate_only
ENSG00000120211	INSL4	lysate_only
ENSG00000198771	RCSD1	lysate_only
ENSG00000157211	CDCP2	lysate_only
ENSG00000100341	PNPLA5	lysate_only
ENSG00000125872	LRRN4	lysate_only
ENSG00000273756	ENSG00000273756	lysate_only
ENSG00000057468	MSH4	lysate_only
ENSG00000224389	C4B	lysate_only
ENSG00000284791	SMIM41	lysate_only
ENSG00000269533	ENSG00000269533	lysate_only
ENSG00000132872	SYT4	lysate_only
ENSG00000286132	ENSG00000286132	lysate_only
ENSG00000152580	IGSF10	lysate_only
ENSG00000131771	PPP1R1B	lysate_only
ENSG00000100385	IL2RB	lysate_only
ENSG00000255346	NOX5	lysate_only
ENSG00000198028	ZNF560	lysate_only
ENSG00000102021	LUZP4	lysate_only
ENSG00000066032	CTNNA2	lysate_only
ENSG00000196684	HSH2D	lysate_only
ENSG00000149295	DRD2	lysate_only
ENSG00000135973	GPR45	lysate_only
ENSG00000188404	SELL	lysate_only
ENSG00000271079	CTAGE15	lysate_only
ENSG00000226979	LTA	lysate_only
ENSG00000278570	NR2E3	lysate_only
ENSG00000169174	PCSK9	lysate_only
ENSG00000074966	TXK	lysate_only
ENSG00000158077	NLRP14	lysate_only
ENSG00000178597	PSAPL1	lysate_only
ENSG00000241106	HLA-DOB	lysate_only
ENSG00000114349	GNAT1	lysate_only
ENSG00000181541	MAB21L2	lysate_only
ENSG00000183153	GJD3	lysate_only
ENSG00000223591	CENPVL1	lysate_only
ENSG00000103313	MEFV	lysate_only
ENSG00000185985	SLITRK2	lysate_only
ENSG00000118432	CNR1	lysate_only
ENSG00000196878	LAMB3	lysate_only
ENSG00000152315	KCNK13	lysate_only
ENSG00000181381	DDX60L	lysate_only
ENSG00000131096	PYY	lysate_only
ENSG00000258472	ENSG00000258472	lysate_only
ENSG00000174125	TLR1	lysate_only
ENSG00000130037	KCNA5	lysate_only
ENSG00000120328	PCDHB12	lysate_only
ENSG00000170703	TTLL6	lysate_only
ENSG00000198838	RYR3	lysate_only
ENSG00000189057	FAM111B	lysate_only
ENSG00000109625	CPZ	lysate_only
ENSG00000010932	FMO1	lysate_only
ENSG00000106327	TFR2	lysate_only
ENSG00000213809	KLRK1	lysate_only
ENSG00000133116	KL	lysate_only
ENSG00000170426	SDR9C7	lysate_only
ENSG00000278803	PWWP4	lysate_only
ENSG00000205336	ADGRG1	lysate_only
ENSG00000273167	ENSG00000273167	lysate_only
ENSG00000285891	MSANTD5	lysate_only
ENSG00000188389	PDCD1	lysate_only
ENSG00000110436	SLC1A2	lysate_only
ENSG00000169302	STK32A	lysate_only
ENSG00000204396	VWA7	lysate_only
ENSG00000164220	F2RL2	lysate_only
ENSG00000130988	RGN	lysate_only
ENSG00000131620	ANO1	lysate_only
ENSG00000179046	TRIML2	lysate_only
ENSG00000243978	RTL9	lysate_only
ENSG00000165443	PHYHIPL	lysate_only
ENSG00000054179	ENTPD2	lysate_only
ENSG00000171747	LGALS4	lysate_only
ENSG00000108798	ABI3	lysate_only
ENSG00000165899	OTOGL	lysate_only
ENSG00000267552	ENSG00000267552	lysate_only
ENSG00000143194	MAEL	lysate_only
ENSG00000113209	PCDHB5	lysate_only
ENSG00000167676	PLIN4	lysate_only
ENSG00000188038	NRN1L	lysate_only
ENSG00000240720	LRRD1	lysate_only
ENSG00000079393	DUSP13	lysate_only
ENSG00000198797	BRINP2	lysate_only
ENSG00000188501	LCTL	lysate_only
ENSG00000000005	TNMD	lysate_only
ENSG00000146005	PSD2	lysate_only
ENSG00000129749	CHRNA10	lysate_only
ENSG00000215529	EFCAB8	lysate_only
ENSG00000133392	MYH11	lysate_only
ENSG00000215343	ZNF705D	lysate_only
ENSG00000260734	TLE7	lysate_only
ENSG00000177354	C10orf71	lysate_only
ENSG00000117009	KMO	lysate_only
ENSG00000179580	RNF151	lysate_only
ENSG00000134463	ECHDC3	lysate_only
ENSG00000204323	SMIM5	lysate_only
ENSG00000102359	SRPX2	lysate_only
ENSG00000274808	TBC1D3B	lysate_only
ENSG00000267978	MAGEA9B	lysate_only
ENSG00000168447	SCNN1B	lysate_only
ENSG00000156265	MAP3K7CL	lysate_only
ENSG00000177994	C2orf73	lysate_only
ENSG00000186765	FSCN2	lysate_only
ENSG00000177096	PHETA2	lysate_only
ENSG00000140519	RHCG	lysate_only
ENSG00000124664	SPDEF	lysate_only
ENSG00000070526	ST6GALNAC1	lysate_only
ENSG00000229292	RFPL4AL1	lysate_only
ENSG00000186827	TNFRSF4	lysate_only
ENSG00000174145	NWD2	lysate_only
ENSG00000133665	DYDC2	lysate_only
ENSG00000137709	POU2F3	lysate_only
ENSG00000251692	PTX4	lysate_only
ENSG00000188089	PLA2G4E	lysate_only
ENSG00000180787	ZFP3	lysate_only
ENSG00000178084	HTR3C	lysate_only
ENSG00000187554	TLR5	lysate_only
ENSG00000094755	GABRP	lysate_only
ENSG00000143851	PTPN7	lysate_only
ENSG00000253846	PCDHGA10	lysate_only
ENSG00000175820	CCDC168	lysate_only
ENSG00000089692	LAG3	lysate_only
ENSG00000129654	FOXJ1	lysate_only
ENSG00000253953	PCDHGB4	lysate_only
ENSG00000196119	OR8A1	lysate_only
ENSG00000176919	C8G	lysate_only
ENSG00000125508	SRMS	lysate_only
ENSG00000124429	POF1B	lysate_only
ENSG00000196724	ZNF418	lysate_only
ENSG00000163440	PDCL2	lysate_only
ENSG00000096088	PGC	lysate_only
ENSG00000239732	TLR9	lysate_only
ENSG00000162641	AKNAD1	lysate_only
ENSG00000243955	GSTA1	lysate_only
ENSG00000129744	ART1	lysate_only
ENSG00000114374	USP9Y	lysate_only
ENSG00000229474	PATL2	lysate_only
ENSG00000005001	PRSS22	lysate_only
ENSG00000009724	MASP2	lysate_only
ENSG00000172061	LRRC15	lysate_only
ENSG00000225180	PVALEF	lysate_only
ENSG00000184261	KCNK12	lysate_only
ENSG00000275674	ENSG00000275674	lysate_only
ENSG00000132185	FCRLA	lysate_only
ENSG00000170178	HOXD12	lysate_only
ENSG00000185527	PDE6G	lysate_only
ENSG00000157766	ACAN	lysate_only
ENSG00000164106	SCRG1	lysate_only
ENSG00000111335	OAS2	lysate_only
ENSG00000115085	ZAP70	lysate_only
ENSG00000188886	ASTL	lysate_only
ENSG00000166359	WDR88	lysate_only
ENSG00000250423	KIAA1210	lysate_only
ENSG00000144290	SLC4A10	lysate_only
ENSG00000163873	GRIK3	lysate_only
ENSG00000122012	SV2C	lysate_only
ENSG00000253313	C1orf210	lysate_only
ENSG00000197446	CYP2F1	lysate_only
ENSG00000159339	PADI4	lysate_only
ENSG00000243649	CFB	lysate_only
ENSG00000189001	SBSN	lysate_only
ENSG00000184363	PKP3	lysate_only
ENSG00000154589	LY96	lysate_only
ENSG00000155875	SAXO1	lysate_only
ENSG00000261934	PCDHGA9	lysate_only
ENSG00000289747	ENSG00000289747	lysate_only
ENSG00000268361	ENSG00000268361	lysate_only
ENSG00000167080	B4GALNT2	lysate_only
ENSG00000233198	RNF224	lysate_only
ENSG00000198712	MT-CO2	lysate_only
ENSG00000197106	SLC6A17	lysate_only
ENSG00000188959	C9orf152	lysate_only
ENSG00000179148	ALOXE3	lysate_only
ENSG00000149633	KIAA1755	lysate_only
ENSG00000205642	VCX3B	lysate_only
ENSG00000027644	INSRR	lysate_only
ENSG00000127129	EDN2	lysate_only
ENSG00000145107	TM4SF19	lysate_only
ENSG00000162494	LRRC38	lysate_only
ENSG00000179873	NLRP11	lysate_only
ENSG00000184635	ZNF93	lysate_only
ENSG00000289809	ENSG00000289809	lysate_only
ENSG00000283321	ENSG00000283321	lysate_only
ENSG00000274286	ADRA2B	lysate_only
ENSG00000070729	CNGB1	lysate_only
ENSG00000148848	ADAM12	lysate_only
ENSG00000179023	KLHDC7A	lysate_only
ENSG00000198763	MT-ND2	lysate_only
ENSG00000118322	ATP10B	lysate_only
ENSG00000283740	TAF11L11	lysate_only
ENSG00000204965	PCDHA5	lysate_only
ENSG00000168124	OR1F1	lysate_only
ENSG00000271698	ENSG00000271698	lysate_only
ENSG00000179954	SSC5D	lysate_only
ENSG00000197177	ADGRA1	lysate_only
ENSG00000155495	MAGEC1	lysate_only
ENSG00000184984	CHRM5	lysate_only
ENSG00000105894	PTN	lysate_only
ENSG00000179097	HTR1F	lysate_only
ENSG00000143185	XCL2	lysate_only
ENSG00000084734	GCKR	lysate_only
ENSG00000171124	FUT3	lysate_only
ENSG00000142606	MMEL1	lysate_only
ENSG00000092200	RPGRIP1	lysate_only
ENSG00000008323	PLEKHG6	lysate_only
ENSG00000273079	GRIN2B	lysate_only
ENSG00000170748	RBMXL2	lysate_only
ENSG00000181092	ADIPOQ	lysate_only
ENSG00000162366	PDZK1IP1	lysate_only
ENSG00000275591	XKR5	lysate_only
ENSG00000112562	SMOC2	lysate_only
ENSG00000250264	ENSG00000250264	lysate_only
ENSG00000179520	SLC17A8	lysate_only
ENSG00000266076	ENSG00000266076	lysate_only
ENSG00000138395	CDK15	lysate_only
ENSG00000253457	SMIM18	lysate_only
ENSG00000184730	APOBR	lysate_only
ENSG00000180287	PLD5	lysate_only
ENSG00000198727	MT-CYB	lysate_only
ENSG00000198865	CCDC152	lysate_only
ENSG00000166863	TAC3	lysate_only
ENSG00000168490	PHYHIP	lysate_only
ENSG00000250673	REELD1	lysate_only
ENSG00000105270	CLIP3	lysate_only
ENSG00000116032	GRIN3B	lysate_only
ENSG00000167656	LY6D	lysate_only
ENSG00000153253	SCN3A	lysate_only
ENSG00000166482	MFAP4	lysate_only
ENSG00000179921	GPBAR1	lysate_only
ENSG00000260802	SERTM2	lysate_only
ENSG00000107165	TYRP1	lysate_only
ENSG00000189375	TBC1D28	lysate_only
ENSG00000166535	A2ML1	lysate_only
ENSG00000163288	GABRB1	lysate_only
ENSG00000204882	GPR20	lysate_only
ENSG00000115008	IL1A	lysate_only
ENSG00000143520	FLG2	lysate_only
ENSG00000171860	C3AR1	lysate_only
ENSG00000175513	TSGA10IP	lysate_only
ENSG00000167117	ANKRD40CL	lysate_only
ENSG00000113205	PCDHB3	lysate_only
ENSG00000149596	JPH2	lysate_only
ENSG00000178934	LGALS7B	lysate_only
ENSG00000183840	GPR39	lysate_only
ENSG00000175003	SLC22A1	lysate_only
ENSG00000124440	HIF3A	lysate_only
ENSG00000122121	XPNPEP2	lysate_only
ENSG00000129538	RNASE1	lysate_only
ENSG00000074276	CDHR2	lysate_only
ENSG00000165646	SLC18A2	lysate_only
ENSG00000259417	CTXND1	lysate_only
ENSG00000126860	EVI2A	lysate_only
ENSG00000111181	SLC6A12	lysate_only
ENSG00000106113	CRHR2	lysate_only
ENSG00000173269	MMRN2	lysate_only
ENSG00000109072	VTN	lysate_only
ENSG00000182791	CCDC87	lysate_only
ENSG00000162692	VCAM1	lysate_only
ENSG00000070985	TRPM5	lysate_only
ENSG00000213402	PTPRCAP	lysate_only
ENSG00000120471	TP53AIP1	lysate_only
ENSG00000204482	LST1	lysate_only
ENSG00000177807	KCNJ10	lysate_only
ENSG00000171812	COL8A2	lysate_only
ENSG00000102539	MLNR	lysate_only
ENSG00000182256	GABRG3	lysate_only
ENSG00000174564	IL20RB	shared
ENSG00000092094	OSGEP	shared
ENSG00000151572	ANO4	shared
ENSG00000182195	LDOC1	shared
ENSG00000183783	KCTD8	shared
ENSG00000169062	UPF3A	shared
ENSG00000100290	BIK	shared
ENSG00000115204	MPV17	shared
ENSG00000085871	MGST2	shared
ENSG00000105289	TJP3	shared
ENSG00000153560	UBP1	shared
ENSG00000177721	ANXA2R	shared
ENSG00000138496	PARP9	shared
ENSG00000184515	BEX5	shared
ENSG00000100485	SOS2	shared
ENSG00000162746	FCRLB	shared
ENSG00000100567	PSMA3	shared
ENSG00000175920	DOK7	shared
ENSG00000095739	BAMBI	shared
ENSG00000150275	PCDH15	shared
ENSG00000143155	TIPRL	shared
ENSG00000150636	CCDC102B	shared
ENSG00000112624	BICRAL	shared
ENSG00000143473	KCNH1	shared
ENSG00000171126	KCNG3	shared
ENSG00000163815	CLEC3B	shared
ENSG00000150459	SAP18	shared
ENSG00000002016	RAD52	shared
ENSG00000167797	CDK2AP2	shared
ENSG00000104081	BMF	shared
ENSG00000069966	GNB5	shared
ENSG00000187772	LIN28B	shared
ENSG00000175782	SLC35E3	shared
ENSG00000059691	GATB	shared
ENSG00000125730	C3	shared
ENSG00000037897	METTL1	shared
ENSG00000102034	ELF4	shared
ENSG00000130560	UBAC1	shared
ENSG00000173200	PARP15	shared
ENSG00000104324	CPQ	shared
ENSG00000115561	CHMP3	shared
ENSG00000120645	IQSEC3	shared
ENSG00000275713	H2BC9	shared
ENSG00000069509	FUNDC1	shared
ENSG00000105717	PBX4	shared
ENSG00000139974	SLC38A6	shared
ENSG00000132821	VSTM2L	shared
ENSG00000156427	FGF18	shared
ENSG00000135932	CAB39	shared
ENSG00000198650	TAT	shared
ENSG00000135093	USP30	shared
ENSG00000090674	MCOLN1	shared
ENSG00000125834	STK35	shared
ENSG00000170100	ZNF778	shared
ENSG00000181220	ZNF746	shared
ENSG00000147082	CCNB3	shared
ENSG00000189127	ANKRD34B	shared
ENSG00000100348	TXN2	shared
ENSG00000153933	DGKE	shared
ENSG00000144224	UBXN4	shared
ENSG00000168546	GFRA2	shared
ENSG00000135473	PAN2	shared
ENSG00000163689	CFAP20DC	shared
ENSG00000187840	EIF4EBP1	shared
ENSG00000157426	AASDH	shared
ENSG00000062038	CDH3	shared
ENSG00000165566	AMER2	shared
ENSG00000162769	FLVCR1	shared
ENSG00000177084	POLE	shared
ENSG00000197013	ZNF429	shared
ENSG00000133958	UNC79	shared
ENSG00000113196	HAND1	shared
ENSG00000087077	TRIP6	shared
ENSG00000108666	C17orf75	shared
ENSG00000115380	EFEMP1	shared
ENSG00000130511	SSBP4	shared
ENSG00000038427	VCAN	shared
ENSG00000179674	ARL14	shared
ENSG00000247746	USP51	shared
ENSG00000183340	JRKL	shared
ENSG00000049167	ERCC8	shared
ENSG00000087842	PIR	shared
ENSG00000140873	ADAMTS18	shared
ENSG00000166963	MAP1A	shared
ENSG00000079337	RAPGEF3	shared
ENSG00000105290	APLP1	shared
ENSG00000154917	RAB6B	shared
ENSG00000225528	ENSG00000225528	shared
ENSG00000117054	ACADM	shared
ENSG00000054523	KIF1B	shared
ENSG00000196081	ZNF724	shared
ENSG00000147613	PSKH2	shared
ENSG00000053371	AKR7A2	shared
ENSG00000066230	SLC9A3	shared
ENSG00000114902	SPCS1	shared
ENSG00000187595	ZNF385C	shared
ENSG00000048544	MRPS10	shared
ENSG00000066926	FECH	shared
ENSG00000114737	CISH	shared
ENSG00000100583	SAMD15	shared
ENSG00000133111	RFXAP	shared
ENSG00000136158	SPRY2	shared
ENSG00000167657	DAPK3	shared
ENSG00000235272	RAMACL	shared
ENSG00000239306	RBM14	shared
ENSG00000103671	TRIP4	shared
ENSG00000168065	SLC22A11	shared
ENSG00000150637	CD226	shared
ENSG00000153044	CENPH	shared
ENSG00000164841	TMEM74	shared
ENSG00000163399	ATP1A1	shared
ENSG00000205835	GMNC	shared
ENSG00000218891	ZNF579	shared
ENSG00000081913	PHLPP1	shared
ENSG00000139174	PRICKLE1	shared
ENSG00000100280	AP1B1	shared
ENSG00000101343	CRNKL1	shared
ENSG00000133597	ADCK2	shared
ENSG00000167700	MFSD3	shared
ENSG00000163273	NPPC	shared
ENSG00000162745	OLFML2B	shared
ENSG00000157916	RER1	shared
ENSG00000173480	ZNF417	shared
ENSG00000105497	ZNF175	shared
ENSG00000136231	IGF2BP3	shared
ENSG00000129351	ILF3	shared
ENSG00000162437	RAVER2	shared
ENSG00000160563	MED27	shared
ENSG00000108381	ASPA	shared
ENSG00000011422	PLAUR	shared
ENSG00000172782	FADS6	shared
ENSG00000184613	NELL2	shared
ENSG00000187186	ENSG00000187186	shared
ENSG00000106993	CDC37L1	shared
ENSG00000076003	MCM6	shared
ENSG00000290263	ENSG00000290263	shared
ENSG00000147804	SLC39A4	shared
ENSG00000259207	ITGB3	shared
ENSG00000151746	BICD1	shared
ENSG00000065911	MTHFD2	shared
ENSG00000113300	CNOT6	shared
ENSG00000233954	UQCRHL	shared
ENSG00000164032	H2AZ1	shared
ENSG00000162302	RPS6KA4	shared
ENSG00000163508	EOMES	shared
ENSG00000285779	ENSG00000285779	shared
ENSG00000136485	DCAF7	shared
ENSG00000167114	SLC27A4	shared
ENSG00000142233	NTN5	shared
ENSG00000023909	GCLM	shared
ENSG00000104325	DECR1	shared
ENSG00000157510	AFAP1L1	shared
ENSG00000170502	NUDT9	shared
ENSG00000184351	KRTAP19-1	shared
ENSG00000116350	SRSF4	shared
ENSG00000127528	KLF2	shared
ENSG00000071082	RPL31	shared
ENSG00000105875	WDR91	shared
ENSG00000100105	PATZ1	shared
ENSG00000117448	AKR1A1	shared
ENSG00000137831	UACA	shared
ENSG00000070444	MNT	shared
ENSG00000188895	MSL1	shared
ENSG00000215277	RNF212B	shared
ENSG00000275183	LENG9	shared
ENSG00000138002	IFT172	shared
ENSG00000165102	HGSNAT	shared
ENSG00000206549	ENSG00000206549	shared
ENSG00000120942	UBIAD1	shared
ENSG00000272602	ZNF595	shared
ENSG00000285382	ENSG00000285382	shared
ENSG00000129559	NEDD8	shared
ENSG00000242259	C22orf39	shared
ENSG00000081189	MEF2C	shared
ENSG00000138346	DNA2	shared
ENSG00000143643	TTC13	shared
ENSG00000106609	TMEM248	shared
ENSG00000156711	MAPK13	shared
ENSG00000197766	CFD	shared
ENSG00000177427	MIEF2	shared
ENSG00000203879	GDI1	shared
ENSG00000092964	DPYSL2	shared
ENSG00000095596	CYP26A1	shared
ENSG00000111729	CLEC4A	shared
ENSG00000137054	POLR1E	shared
ENSG00000141956	PRDM15	shared
ENSG00000185404	SP140L	shared
ENSG00000100918	REC8	shared
ENSG00000107077	KDM4C	shared
ENSG00000171169	NAIF1	shared
ENSG00000176641	RNF152	shared
ENSG00000277161	PIGW	shared
ENSG00000143256	PFDN2	shared
ENSG00000136861	CDK5RAP2	shared
ENSG00000181610	MRPS23	shared
ENSG00000185880	TRIM69	shared
ENSG00000173085	COQ2	shared
ENSG00000183248	PRR36	shared
ENSG00000160991	ORAI2	shared
ENSG00000196365	LONP1	shared
ENSG00000171161	ZNF672	shared
ENSG00000230778	ANKRD63	shared
ENSG00000080561	MID2	shared
ENSG00000141027	NCOR1	shared
ENSG00000155592	ZKSCAN2	shared
ENSG00000113391	FAM172A	shared
ENSG00000137075	RNF38	shared
ENSG00000133083	DCLK1	shared
ENSG00000135272	MDFIC	shared
ENSG00000014641	MDH1	shared
ENSG00000164125	GASK1B	shared
ENSG00000100983	GSS	shared
ENSG00000188612	SUMO2	shared
ENSG00000205704	SMIM45	shared
ENSG00000278704	ENSG00000278704	shared
ENSG00000111358	GTF2H3	shared
ENSG00000143499	SMYD2	shared
ENSG00000152465	NMT2	shared
ENSG00000107957	SH3PXD2A	shared
ENSG00000153046	CDYL	shared
ENSG00000269713	NBPF9	shared
ENSG00000100804	PSMB5	shared
ENSG00000169856	ONECUT1	shared
ENSG00000161547	SRSF2	shared
ENSG00000196660	SLC30A10	shared
ENSG00000099797	TECR	shared
ENSG00000106628	POLD2	shared
ENSG00000184900	SUMO3	shared
ENSG00000179820	MYADM	shared
ENSG00000122359	ANXA11	shared
ENSG00000126814	TRMT5	shared
ENSG00000196208	GREB1	shared
ENSG00000185414	MRPL30	shared
ENSG00000009844	VTA1	shared
ENSG00000149503	INCENP	shared
ENSG00000177483	RBM44	shared
ENSG00000140090	SLC24A4	shared
ENSG00000084453	SLCO1A2	shared
ENSG00000073734	ABCB11	shared
ENSG00000116833	NR5A2	shared
ENSG00000280987	MATR3	shared
ENSG00000164346	NSA2	shared
ENSG00000140259	MFAP1	shared
ENSG00000155849	ELMO1	shared
ENSG00000186723	OR10H1	shared
ENSG00000008128	CDK11A	shared
ENSG00000119125	GDA	shared
ENSG00000107331	ABCA2	shared
ENSG00000121858	TNFSF10	shared
ENSG00000157353	FCSK	shared
ENSG00000113790	EHHADH	shared
ENSG00000188827	SLX4	shared
ENSG00000284308	C2orf81	shared
ENSG00000007350	TKTL1	shared
ENSG00000269590	ENSG00000269590	shared
ENSG00000142279	WTIP	shared
ENSG00000151532	VTI1A	shared
ENSG00000154451	GBP5	shared
ENSG00000169221	TBC1D10B	shared
ENSG00000086062	B4GALT1	shared
ENSG00000106080	FKBP14	shared
ENSG00000187231	SESTD1	shared
ENSG00000165092	ALDH1A1	shared
ENSG00000129910	CDH15	shared
ENSG00000004897	CDC27	shared
ENSG00000084623	EIF3I	shared
ENSG00000148840	PPRC1	shared
ENSG00000170873	MTSS1	shared
ENSG00000157578	LCA5L	shared
ENSG00000176444	CLK2	shared
ENSG00000128272	ATF4	shared
ENSG00000196834	POTEI	shared
ENSG00000244731	C4A	shared
ENSG00000165644	COMTD1	shared
ENSG00000149636	DSN1	shared
ENSG00000115942	ORC2	shared
ENSG00000135549	PKIB	shared
ENSG00000150893	FREM2	shared
ENSG00000186326	RGS9BP	shared
ENSG00000225899	FRG2B	shared
ENSG00000167978	SRRM2	shared
ENSG00000173068	BNC2	shared
ENSG00000070190	DAPP1	shared
ENSG00000072849	DERL2	shared
ENSG00000141219	C17orf80	shared
ENSG00000115459	ELMOD3	shared
ENSG00000131043	AAR2	shared
ENSG00000132535	DLG4	shared
ENSG00000188822	CNR2	shared
ENSG00000161180	CCDC116	shared
ENSG00000111328	CDK2AP1	shared
ENSG00000154265	ABCA5	shared
ENSG00000117400	MPL	shared
ENSG00000113838	TBCCD1	shared
ENSG00000127616	SMARCA4	shared
ENSG00000173744	AGFG1	shared
ENSG00000166965	RCCD1	shared
ENSG00000260272	ENSG00000260272	shared
ENSG00000171885	AQP4	shared
ENSG00000143320	CRABP2	shared
ENSG00000163083	INHBB	shared
ENSG00000167311	ART5	shared
ENSG00000102103	PQBP1	shared
ENSG00000088766	CRLS1	shared
ENSG00000177830	CHID1	shared
ENSG00000069275	NUCKS1	shared
ENSG00000102409	BEX4	shared
ENSG00000131389	SLC6A6	shared
ENSG00000172379	ARNT2	shared
ENSG00000273047	ENSG00000273047	shared
ENSG00000043514	TRIT1	shared
ENSG00000059588	TARBP1	shared
ENSG00000168701	TMEM208	shared
ENSG00000196262	PPIA	shared
ENSG00000102531	FNDC3A	shared
ENSG00000105708	ZNF14	shared
ENSG00000169955	ZNF747	shared
ENSG00000186635	ARAP1	shared
ENSG00000177108	ZDHHC22	shared
ENSG00000240445	FOXO3B	shared
ENSG00000178919	FOXE1	shared
ENSG00000167281	RBFOX3	shared
ENSG00000133872	SARAF	shared
ENSG00000111058	ACSS3	shared
ENSG00000148218	ALAD	shared
ENSG00000153113	CAST	shared
ENSG00000155229	MMS19	shared
ENSG00000160695	VPS11	shared
ENSG00000107104	KANK1	shared
ENSG00000137411	VARS2	shared
ENSG00000077152	UBE2T	shared
ENSG00000213923	CSNK1E	shared
ENSG00000108773	KAT2A	shared
ENSG00000215018	COL28A1	shared
ENSG00000221829	FANCG	shared
ENSG00000186889	TMEM17	shared
ENSG00000162613	FUBP1	shared
ENSG00000139168	ZCRB1	shared
ENSG00000122970	IFT81	shared
ENSG00000175756	AURKAIP1	shared
ENSG00000125149	PHAF1	shared
ENSG00000158014	SLC30A2	shared
ENSG00000158286	RNF207	shared
ENSG00000158560	DYNC1I1	shared
ENSG00000113296	THBS4	shared
ENSG00000158717	RNF166	shared
ENSG00000285253	ENSG00000285253	shared
ENSG00000112379	ARFGEF3	shared
ENSG00000138311	ZNF365	shared
ENSG00000143013	LMO4	shared
ENSG00000034693	PEX3	shared
ENSG00000089022	MAPKAPK5	shared
ENSG00000099949	LZTR1	shared
ENSG00000115109	EPB41L5	shared
ENSG00000120694	HSPH1	shared
ENSG00000143507	DUSP10	shared
ENSG00000100023	PPIL2	shared
ENSG00000144741	SLC25A26	shared
ENSG00000146281	PM20D2	shared
ENSG00000118705	RPN2	shared
ENSG00000071894	CPSF1	shared
ENSG00000181852	RNF41	shared
ENSG00000150907	FOXO1	shared
ENSG00000168653	NDUFS5	shared
ENSG00000136098	NEK3	shared
ENSG00000018280	SLC11A1	shared
ENSG00000229833	PET100	shared
ENSG00000204086	RPA4	shared
ENSG00000146729	NIPSNAP2	shared
ENSG00000197483	ZNF628	shared
ENSG00000158636	EMSY	shared
ENSG00000054611	TBC1D22A	shared
ENSG00000177098	SCN4B	shared
ENSG00000185668	POU3F1	shared
ENSG00000146426	TIAM2	shared
ENSG00000284989	ENSG00000284989	shared
ENSG00000172296	SPTLC3	shared
ENSG00000101384	JAG1	shared
ENSG00000152818	UTRN	shared
ENSG00000148842	CNNM2	shared
ENSG00000176971	FIBIN	shared
ENSG00000109099	PMP22	shared
ENSG00000146112	PPP1R18	shared
ENSG00000167333	TRIM68	shared
ENSG00000119927	GPAM	shared
ENSG00000091542	ALKBH5	shared
ENSG00000174015	CBY2	shared
ENSG00000110104	CCDC86	shared
ENSG00000169926	KLF13	shared
ENSG00000156886	ITGAD	shared
ENSG00000188566	NDOR1	shared
ENSG00000163602	RYBP	shared
ENSG00000170185	USP38	shared
ENSG00000120262	CCDC170	shared
ENSG00000132522	GPS2	shared
ENSG00000157350	ST3GAL2	shared
ENSG00000157593	SLC35B2	shared
ENSG00000162873	KLHDC8A	shared
ENSG00000133636	NTS	shared
ENSG00000129596	CDO1	shared
ENSG00000157045	NTAN1	shared
ENSG00000126947	ARMCX1	shared
ENSG00000114779	ABHD14B	shared
ENSG00000214456	PLIN5	shared
ENSG00000128408	RIBC2	shared
ENSG00000185475	TMEM179B	shared
ENSG00000197614	MFAP5	shared
ENSG00000267909	CCDC177	shared
ENSG00000171357	LURAP1	shared
ENSG00000141367	CLTC	shared
ENSG00000196646	ZNF136	shared
ENSG00000145337	PYURF	shared
ENSG00000184716	SERINC4	shared
ENSG00000147687	TATDN1	shared
ENSG00000076864	RAP1GAP	shared
ENSG00000100227	POLDIP3	shared
ENSG00000198677	TTC37	shared
ENSG00000110711	AIP	shared
ENSG00000122435	TRMT13	shared
ENSG00000165997	ARL5B	shared
ENSG00000174516	PELI3	shared
ENSG00000153774	CFDP1	shared
ENSG00000158747	NBL1	shared
ENSG00000105472	CLEC11A	shared
ENSG00000081059	TCF7	shared
ENSG00000130119	GNL3L	shared
ENSG00000126934	MAP2K2	shared
ENSG00000136699	SMPD4	shared
ENSG00000241685	ARPC1A	shared
ENSG00000011258	MBTD1	shared
ENSG00000183718	TRIM52	shared
ENSG00000204590	GNL1	shared
ENSG00000162804	SNED1	shared
ENSG00000111452	ADGRD1	shared
ENSG00000052841	TTC17	shared
ENSG00000117899	MESD	shared
ENSG00000164742	ADCY1	shared
ENSG00000136114	THSD1	shared
ENSG00000081307	UBA5	shared
ENSG00000145833	DDX46	shared
ENSG00000100276	RASL10A	shared
ENSG00000134207	SYT6	shared
ENSG00000066279	ASPM	shared
ENSG00000277363	SRCIN1	shared
ENSG00000185130	H2BC13	shared
ENSG00000118231	CRYGD	shared
ENSG00000116133	DHCR24	shared
ENSG00000119431	HDHD3	shared
ENSG00000198633	ZNF534	shared
ENSG00000102226	USP11	shared
ENSG00000133069	TMCC2	shared
ENSG00000158292	GPR153	shared
ENSG00000171135	JAGN1	shared
ENSG00000221923	ZNF880	shared
ENSG00000197448	GSTK1	shared
ENSG00000262576	PCDHGA4	shared
ENSG00000133460	SLC2A11	shared
ENSG00000127540	UQCR11	shared
ENSG00000146834	MEPCE	shared
ENSG00000091317	CMTM6	shared
ENSG00000107290	SETX	shared
ENSG00000185551	NR2F2	shared
ENSG00000116885	OSCP1	shared
ENSG00000157020	SEC13	shared
ENSG00000176454	LPCAT4	shared
ENSG00000116691	MIIP	shared
ENSG00000114270	COL7A1	shared
ENSG00000120709	FAM53C	shared
ENSG00000196924	FLNA	shared
ENSG00000109016	DHRS7B	shared
ENSG00000128159	TUBGCP6	shared
ENSG00000174628	IQCK	shared
ENSG00000065809	FAM107B	shared
ENSG00000104133	SPG11	shared
ENSG00000087258	GNAO1	shared
ENSG00000182552	RWDD4	shared
ENSG00000170786	SDR16C5	shared
ENSG00000147162	OGT	shared
ENSG00000243789	JMJD7	shared
ENSG00000230989	HSBP1	shared
ENSG00000107643	MAPK8	shared
ENSG00000104825	NFKBIB	shared
ENSG00000144895	EIF2A	shared
ENSG00000104886	PLEKHJ1	shared
ENSG00000116198	CEP104	shared
ENSG00000166133	RPUSD2	shared
ENSG00000177646	ACAD9	shared
ENSG00000197976	AKAP17A	shared
ENSG00000154162	CDH12	shared
ENSG00000236320	SLFN14	shared
ENSG00000132549	VPS13B	shared
ENSG00000109133	TMEM33	shared
ENSG00000069482	GAL	shared
ENSG00000171522	PTGER4	shared
ENSG00000235098	ANKRD65	shared
ENSG00000183578	TNFAIP8L3	shared
ENSG00000269720	CCDC194	shared
ENSG00000171100	MTM1	shared
ENSG00000038274	MAT2B	shared
ENSG00000163909	HEYL	shared
ENSG00000092847	AGO1	shared
ENSG00000003436	TFPI	shared
ENSG00000101928	MOSPD1	shared
ENSG00000164929	BAALC	shared
ENSG00000132670	PTPRA	shared
ENSG00000274049	INO80B-WBP1	shared
ENSG00000124507	PACSIN1	shared
ENSG00000066827	ZFAT	shared
ENSG00000125885	MCM8	shared
ENSG00000185973	TMLHE	shared
ENSG00000167037	SGSM1	shared
ENSG00000123728	RAP2C	shared
ENSG00000172409	CLP1	shared
ENSG00000108654	DDX5	shared
ENSG00000100462	PRMT5	shared
ENSG00000112208	BAG2	shared
ENSG00000163785	RYK	shared
ENSG00000157542	KCNJ6	shared
ENSG00000124181	PLCG1	shared
ENSG00000068305	MEF2A	shared
ENSG00000169020	ATP5ME	shared
ENSG00000158158	CNNM4	shared
ENSG00000178922	HYI	shared
ENSG00000116141	MARK1	shared
ENSG00000163431	LMOD1	shared
ENSG00000105254	TBCB	shared
ENSG00000131100	ATP6V1E1	shared
ENSG00000104805	NUCB1	shared
ENSG00000038295	TLL1	shared
ENSG00000180346	TIGD2	shared
ENSG00000100890	PRORP	shared
ENSG00000065485	PDIA5	shared
ENSG00000109079	TNFAIP1	shared
ENSG00000163110	PDLIM5	shared
ENSG00000111897	SERINC1	shared
ENSG00000278817	ENSG00000278817	shared
ENSG00000163817	SLC6A20	shared
ENSG00000177839	PCDHB9	shared
ENSG00000094975	SUCO	shared
ENSG00000144843	ADPRH	shared
ENSG00000147144	CCDC120	shared
ENSG00000188816	HMX2	shared
ENSG00000176165	FOXG1	shared
ENSG00000141349	G6PC3	shared
ENSG00000222038	POTEJ	shared
ENSG00000234616	JRK	shared
ENSG00000133789	SWAP70	shared
ENSG00000241149	ZNF722	shared
ENSG00000249853	HS3ST5	shared
ENSG00000100092	SH3BP1	shared
ENSG00000169564	PCBP1	shared
ENSG00000179119	SPTY2D1	shared
ENSG00000112394	SLC16A10	shared
ENSG00000068615	REEP1	shared
ENSG00000102921	N4BP1	shared
ENSG00000105255	FSD1	shared
ENSG00000198948	MFAP3L	shared
ENSG00000031003	FAM13B	shared
ENSG00000165023	DIRAS2	shared
ENSG00000178057	NDUFAF3	shared
ENSG00000065150	IPO5	shared
ENSG00000103381	CPPED1	shared
ENSG00000144893	MED12L	shared
ENSG00000197548	ATG7	shared
ENSG00000119661	DNAL1	shared
ENSG00000108825	PTGES3L-AARSD1	shared
ENSG00000142733	MAP3K6	shared
ENSG00000088356	PDRG1	shared
ENSG00000009307	CSDE1	shared
ENSG00000143569	UBAP2L	shared
ENSG00000168702	LRP1B	shared
ENSG00000132964	CDK8	shared
ENSG00000171236	LRG1	shared
ENSG00000213859	KCTD11	shared
ENSG00000083457	ITGAE	shared
ENSG00000157445	CACNA2D3	shared
ENSG00000152484	USP12	shared
ENSG00000272305	ENSG00000272305	shared
ENSG00000165914	TTC7B	shared
ENSG00000179938	GOLGA8J	shared
ENSG00000158417	EIF5B	shared
ENSG00000204178	MACO1	shared
ENSG00000039123	MTREX	shared
ENSG00000171681	ATF7IP	shared
ENSG00000136270	TBRG4	shared
ENSG00000123485	HJURP	shared
ENSG00000144746	ARL6IP5	shared
ENSG00000064313	TAF2	shared
ENSG00000137124	ALDH1B1	shared
ENSG00000081154	PCNP	shared
ENSG00000089902	RCOR1	shared
ENSG00000172331	BPGM	shared
ENSG00000272886	DCP1A	shared
ENSG00000151466	SCLT1	shared
ENSG00000131269	ABCB7	shared
ENSG00000140326	CDAN1	shared
ENSG00000134046	MBD2	shared
ENSG00000286088	ENSG00000286088	shared
ENSG00000177169	ULK1	shared
ENSG00000101337	TM9SF4	shared
ENSG00000185338	SOCS1	shared
ENSG00000160460	SPTBN4	shared
ENSG00000104960	PTOV1	shared
ENSG00000169126	ODAD2	shared
ENSG00000184486	POU3F2	shared
ENSG00000164976	MYORG	shared
ENSG00000042317	SPATA7	shared
ENSG00000105556	MIER2	shared
ENSG00000112511	PHF1	shared
ENSG00000198736	MSRB1	shared
ENSG00000167785	ZNF558	shared
ENSG00000131495	NDUFA2	shared
ENSG00000120688	WBP4	shared
ENSG00000056736	IL17RB	shared
ENSG00000111790	FGFR1OP2	shared
ENSG00000125818	PSMF1	shared
ENSG00000163867	ZMYM6	shared
ENSG00000124787	RPP40	shared
ENSG00000165434	PGM2L1	shared
ENSG00000175575	PAAF1	shared
ENSG00000128463	EMC4	shared
ENSG00000094661	OR1I1	shared
ENSG00000115825	PRKD3	shared
ENSG00000139266	MARCHF9	shared
ENSG00000176473	WDR25	shared
ENSG00000008300	CELSR3	shared
ENSG00000005302	MSL3	shared
ENSG00000164265	SCGB3A2	shared
ENSG00000189362	NEMP2	shared
ENSG00000015475	BID	shared
ENSG00000134245	WNT2B	shared
ENSG00000237765	FAM200B	shared
ENSG00000164163	ABCE1	shared
ENSG00000077713	SLC25A43	shared
ENSG00000270629	NBPF14	shared
ENSG00000167524	RSKR	shared
ENSG00000172172	MRPL13	shared
ENSG00000184451	CCR10	shared
ENSG00000169692	AGPAT2	shared
ENSG00000146826	TRAPPC14	shared
ENSG00000130758	MAP3K10	shared
ENSG00000137656	BUD13	shared
ENSG00000196502	SULT1A1	shared
ENSG00000100003	SEC14L2	shared
ENSG00000226314	ZKSCAN8P1	shared
ENSG00000125037	EMC3	shared
ENSG00000133703	KRAS	shared
ENSG00000175711	B3GNTL1	shared
ENSG00000285130	ENSG00000285130	shared
ENSG00000185883	ATP6V0C	shared
ENSG00000163053	SLC16A14	shared
ENSG00000197008	ZNF138	shared
ENSG00000105467	SYNGR4	shared
ENSG00000076944	STXBP2	shared
ENSG00000196935	SRGAP1	shared
ENSG00000198225	FKBP1C	shared
ENSG00000288894	ENSG00000288894	shared
ENSG00000143333	RGS16	shared
ENSG00000088992	TESC	shared
ENSG00000187398	LUZP2	shared
ENSG00000095303	PTGS1	shared
ENSG00000132436	FIGNL1	shared
ENSG00000164896	FASTK	shared
ENSG00000267748	ENSG00000267748	shared
ENSG00000137825	ITPKA	shared
ENSG00000102401	ARMCX3	shared
ENSG00000141759	TXNL4A	shared
ENSG00000150477	KIAA1328	shared
ENSG00000182541	LIMK2	shared
ENSG00000197763	TXNRD3	shared
ENSG00000175832	ETV4	shared
ENSG00000162971	TYW5	shared
ENSG00000164066	INTU	shared
ENSG00000175536	LIPT2	shared
ENSG00000031691	CENPQ	shared
ENSG00000100422	CERK	shared
ENSG00000178150	ZNF114	shared
ENSG00000120162	MOB3B	shared
ENSG00000055163	CYFIP2	shared
ENSG00000052749	RRP12	shared
ENSG00000084636	COL16A1	shared
ENSG00000112186	CAP2	shared
ENSG00000164144	ARFIP1	shared
ENSG00000103175	WFDC1	shared
ENSG00000128342	LIF	shared
ENSG00000181019	NQO1	shared
ENSG00000153406	NMRAL1	shared
ENSG00000154548	SRSF12	shared
ENSG00000112679	DUSP22	shared
ENSG00000248592	STIMATE-MUSTN1	shared
ENSG00000172590	MRPL52	shared
ENSG00000100614	PPM1A	shared
ENSG00000108771	DHX58	shared
ENSG00000136367	ZFHX2	shared
ENSG00000079999	KEAP1	shared
ENSG00000139370	SLC15A4	shared
ENSG00000116750	UCHL5	shared
ENSG00000137776	SLTM	shared
ENSG00000196743	GM2A	shared
ENSG00000274386	TMEM269	shared
ENSG00000136931	NR5A1	shared
ENSG00000164877	MICALL2	shared
ENSG00000198417	MT1F	shared
ENSG00000118985	ELL2	shared
ENSG00000197119	SLC25A29	shared
ENSG00000085117	CD82	shared
ENSG00000142552	RCN3	shared
ENSG00000151640	DPYSL4	shared
ENSG00000117407	ARTN	shared
ENSG00000165264	NDUFB6	shared
ENSG00000131374	TBC1D5	shared
ENSG00000144908	ALDH1L1	shared
ENSG00000119508	NR4A3	shared
ENSG00000121454	LHX4	shared
ENSG00000103769	RAB11A	shared
ENSG00000104064	GABPB1	shared
ENSG00000126653	NSRP1	shared
ENSG00000230667	SETSIP	shared
ENSG00000187091	PLCD1	shared
ENSG00000157322	CLEC18A	shared
ENSG00000170558	CDH2	shared
ENSG00000135747	ZNF670-ZNF695	shared
ENSG00000105642	KCNN1	shared
ENSG00000100342	APOL1	shared
ENSG00000147536	GINS4	shared
ENSG00000184860	SDR42E1	shared
ENSG00000197122	SRC	shared
ENSG00000187733	AMY1C	shared
ENSG00000101191	DIDO1	shared
ENSG00000142937	RPS8	shared
ENSG00000115844	DLX2	shared
ENSG00000197343	ZNF655	shared
ENSG00000170448	NFXL1	shared
ENSG00000156374	PCGF6	shared
ENSG00000189283	FHIT	shared
ENSG00000168040	FADD	shared
ENSG00000269711	ENSG00000269711	shared
ENSG00000119711	ALDH6A1	shared
ENSG00000171813	PWWP2B	shared
ENSG00000145088	EAF2	shared
ENSG00000105639	JAK3	shared
ENSG00000241878	PISD	shared
ENSG00000105784	RUNDC3B	shared
ENSG00000111424	VDR	shared
ENSG00000156671	SAMD8	shared
ENSG00000186994	KANK3	shared
ENSG00000214960	CRPPA	shared
ENSG00000049656	CLPTM1L	shared
ENSG00000116898	MRPS15	shared
ENSG00000139668	WDFY2	shared
ENSG00000153207	AHCTF1	shared
ENSG00000105520	PLPPR2	shared
ENSG00000137878	GCOM1	shared
ENSG00000146070	PLA2G7	shared
ENSG00000033327	GAB2	shared
ENSG00000152894	PTPRK	shared
ENSG00000114405	C3orf14	shared
ENSG00000154945	ANKRD40	shared
ENSG00000104728	ARHGEF10	shared
ENSG00000163558	PRKCI	shared
ENSG00000167085	PHB1	shared
ENSG00000166575	TMEM135	shared
ENSG00000204842	ATXN2	shared
ENSG00000173705	SUSD5	shared
ENSG00000104131	EIF3J	shared
ENSG00000123684	LPGAT1	shared
ENSG00000138829	FBN2	shared
ENSG00000166797	CIAO2A	shared
ENSG00000196141	SPATS2L	shared
ENSG00000157999	ANKRD61	shared
ENSG00000204634	TBC1D8	shared
ENSG00000164604	GPR85	shared
ENSG00000196792	STRN3	shared
ENSG00000213638	ADAT3	shared
ENSG00000103740	ACSBG1	shared
ENSG00000256950	ENSG00000256950	shared
ENSG00000157456	CCNB2	shared
ENSG00000176531	PHLDB3	shared
ENSG00000132017	DCAF15	shared
ENSG00000083444	PLOD1	shared
ENSG00000175216	CKAP5	shared
ENSG00000148120	AOPEP	shared
ENSG00000013275	PSMC4	shared
ENSG00000073169	SELENOO	shared
[truncated: 14,518 more rows]
