# Supplementary material for: Non-destructive transcriptomics via vesicular export
Source: Nat Commun. 2026 Apr 25;17:3812. doi: 10.1038/s41467-026-72072-w (PMC13121718; doi:10.1038/s41467-026-72072-w)
Supplement: Supplementary file 5 — Supplementary Dataset 2 [file 41467_2026_72072_MOESM5_ESM.xlsx]

## Sheet: neurons pre vs post FSK
Gene	GeneName	baseMean	log2FoldChange	lfcSE	pvalue	padj
ENSMUSG00000048482	Bdnf	107.152975458238	11.6103227177297	3.97598371720633	5.57812668322613e-07	0.000285752216908902
ENSMUSG00000049796	Crh	84.7033440244637	11.1540581156881	3.99977688849592	1.75489771978202e-06	0.000824070720914307
ENSMUSG00000050711	Scg2	74.6062827058152	10.8687818610659	4.0444428308054	3.91497583063133e-06	0.00147072592037384
ENSMUSG00000024042	Sik1	65.1487553651372	10.6592559349266	4.00917255676805	4.85438365099284e-06	0.00160908540431439
ENSMUSG00000062098	Btbd3	71.2070323718306	10.639544133658	4.17892954855375	1.0501027231148e-05	0.00295866442237595
ENSMUSG00000022551	Cyc1	64.6612382494573	10.4765412555979	4.16508670354455	1.29445851298175e-05	0.0033155789639328
ENSMUSG00000004032	Gstm5	51.029897679295	10.2140123780561	4.00110210934112	1.04537684326382e-05	0.00295866442237595
ENSMUSG00000032349	Elovl5	55.6887176341228	10.130961361248	4.22939125333393	2.71163532866427e-05	0.00535732956856286
ENSMUSG00000026109	Tmeff2	48.9487568837358	10.1278931419259	4.00745910219201	1.24327394124854e-05	0.0033155789639328
ENSMUSG00000029552	Tes	50.5473675367048	10.078624995316	4.10914290346783	1.98031337974469e-05	0.00464961078952555
ENSMUSG00000039747	Orai2	50.7064439919463	10.0393509221777	4.14814612170351	2.39140217157362e-05	0.00518290432185282
ENSMUSG00000036169	Sostdc1	45.1827532344773	9.96604186378833	4.02006871350838	1.7125294770826e-05	0.00419569721885236
ENSMUSG00000060402	Chst8	51.9926971298773	9.94624238558314	4.28048194692266	4.04799527405902e-05	0.0058488341972622
ENSMUSG00000044005	Gls2	47.4400333291963	9.88945197561569	4.17328683098713	3.23112523515364e-05	0.00535732956856286
ENSMUSG00000028041	Adam15	39.7088881993971	9.74828107601982	3.9945283671662	2.21932222455118e-05	0.00500235229413836
ENSMUSG00000028876	Epha10	44.4086528749663	9.73794389927803	4.19719022676554	4.27685943184726e-05	0.00602502572461483
ENSMUSG00000022016	Akap11	47.9879878158763	9.70567382430732	4.36125157266299	6.69075488587732e-05	0.00876800087951597
ENSMUSG00000037876	Jmjd1c	41.8237315696606	9.68027695121741	4.1473883480456	4.0335774173227e-05	0.0058488341972622
ENSMUSG00000026421	Csrp1	38.2900573585605	9.62334671043279	4.04712704897759	3.23246149655967e-05	0.00535732956856286
ENSMUSG00000021670	Hmgcr	37.1165574317384	9.61517602418605	4.00011374126723	2.7994268665633e-05	0.00535732956856286
ENSMUSG00000034586	Hid1	37.1275341633338	9.60682551121545	4.00708162460543	2.90072444602557e-05	0.00535732956856286
ENSMUSG00000039706	Ldb2	36.797476078757	9.54490195500836	4.04700074772294	3.62425935122207e-05	0.00583505755546754
ENSMUSG00000006442	Srm	35.8249832443254	9.53924104860812	4.00738231801622	3.22373214393049e-05	0.00535732956856286
ENSMUSG00000016831	Tox4	36.4963257240012	9.51057727753298	4.06402971452627	4.01738745080899e-05	0.0058488341972622
ENSMUSG00000037762	Slc16a9	38.7650185957983	9.41620062631657	4.25735537733148	7.59108236637441e-05	0.00891161440302495
ENSMUSG00000029211	Gabra4	33.6509165437358	9.41500023692682	4.01382997997485	3.97984849137135e-05	0.0058488341972622
ENSMUSG00000034312	Iqsec1	34.4737688313436	9.39974234044314	4.06864044958484	4.79108762246058e-05	0.00658482408599155
ENSMUSG00000027220	Syt13	37.3853843339255	9.31813960752316	4.28278037255363	9.04500457345885e-05	0.0098425212075294
ENSMUSG00000001542	Ell2	35.379029447956	9.2972207729424	4.20709088466372	7.86146348356118e-05	0.00904068300609536
ENSMUSG00000018820	Zfyve27	32.0195678009984	9.20185037938323	4.12210999395242	7.27162633617437e-05	0.0089077422618136
ENSMUSG00000035227	Spcs2	31.3248059572993	9.18128501052598	4.10169141573645	7.09530428139213e-05	0.0089077422618136
ENSMUSG00000051934	Spats2	36.7253701338623	9.17798413541787	4.38358207890129	0.000129796908820876	0.0127740044056657
ENSMUSG00000078317	F8a	32.3504844647624	9.1482013898467	4.18752655009461	9.08271699718773e-05	0.0098425212075294
ENSMUSG00000030879	Mrpl17	31.7783517459194	9.11183363509767	4.19363694097471	9.66943656386682e-05	0.0100902361180351
ENSMUSG00000024052	Lpin2	28.2159196496891	9.0394508052233	4.04917988486168	7.52282081332716e-05	0.00891161440302495
ENSMUSG00000053226	Dand5	26.8663880312597	8.95355712257668	4.04247391008983	8.3160291686173e-05	0.00937216487303169
ENSMUSG00000027455	Nsfl1c	29.1383523963872	8.94302451408699	4.19337784978334	0.000118615753718301	0.0121527231309568
ENSMUSG00000021700	Rab3c	26.8126587051932	8.91285133991919	4.07471925546777	9.48488548083701e-05	0.0100844018272673
ENSMUSG00000054204	Alkal2	32.7466683108482	8.88997492171995	4.45707228479868	0.00020005901466621	0.0154429116115629
ENSMUSG00000028670	Lypla2	31.2325425665917	8.86479635386447	4.38853011978803	0.000184014694250214	0.0150278666971008
ENSMUSG00000022781	Pak2	33.290562008894	8.8324777190501	4.54171944424245	0.000238045116668874	0.0160935681324606
ENSMUSG00000017418	Arl5b	26.2147590554091	8.80949863055399	4.12898766621664	0.000122112454014609	0.01228756568522
ENSMUSG00000011751	Sptbn4	32.6932826362942	8.78280232656399	4.55250355177259	0.000252352760995102	0.0162553671293245
ENSMUSG00000042772	Smg7	26.3179434056069	8.7698936222986	4.17463147095753	0.000140918659248362	0.0131790932223382
ENSMUSG00000020903	Stx8	26.9423051858618	8.7607953097153	4.22253183791729	0.000155748149522065	0.0139308067072514
ENSMUSG00000031826	Usp10	134.842780107527	8.72380409742657	2.50051713473104	2.62416649939963e-06	0.00105622701600835
ENSMUSG00000028152	Tspan5	24.0210498366816	8.68729651632742	4.09048640837795	0.000131480435763728	0.0127740044056657
ENSMUSG00000003382	Etv3	28.4615463396157	8.65517180818455	4.42043239168359	0.000239904121229227	0.0160935681324606
ENSMUSG00000026520	Pycr2	25.0916189288908	8.64581761207063	4.2017987790728	0.000171154695186051	0.0148377954980522
ENSMUSG00000014498	Ankrd52	24.9754657648551	8.62776882124176	4.21194058318944	0.00017818247132021	0.0149859436699908
ENSMUSG00000021701	Plk2	90.0323167158274	8.62170964592288	2.23422621870143	1.90494377697128e-06	0.000825719860248705
ENSMUSG00000028126	Pip5k1a	23.9681638762203	8.61112362054937	4.15694975460213	0.000164705244306505	0.0145017820572993
ENSMUSG00000022594	Lynx1	24.8197836240784	8.58488303951811	4.2458385257102	0.000199037714407808	0.0154429116115629
ENSMUSG00000116138	C030006K11Rik	29.6814816110199	8.56818730480306	4.59059697298727	0.000324250563000042	0.0182715192250524
ENSMUSG00000032458	Copb2	22.6271155144358	8.50957018726245	4.14957696644612	0.000183217304376836	0.0150278666971008
ENSMUSG00000026620	Mark1	24.2084193830217	8.48739889301534	4.28630086609745	0.000234915792186848	0.0160935681324606
ENSMUSG00000025089	Gfra1	23.9695931551876	8.46716080934072	4.29478684476398	0.000244523349736063	0.0162104597148554
ENSMUSG00000027894	Slc6a17	24.1084124535688	8.45234942188906	4.31295488632764	0.00025385489039584	0.0162553671293245
ENSMUSG00000031007	Atp6ap2	21.8407877376017	8.44949819617835	4.14007495783544	0.000192827694073341	0.015304000790187
ENSMUSG00000030533	Unc45a	24.0881744469486	8.42610466088659	4.33791799053135	0.000270625597362669	0.0163975832380499
ENSMUSG00000027002	Nckap1	22.738623678279	8.42607362726488	4.23764306144853	0.000233981408932792	0.0160935681324606
ENSMUSG00000085793	Lin52	23.0199681352392	8.40757509721687	4.27290372659952	0.000251119688055422	0.0162553671293245
ENSMUSG00000004264	Phb2	24.1955677518562	8.3917920636145	4.38115791909775	0.000297554007858133	0.0172857405595936
ENSMUSG00000048814	Lonrf2	21.5878974933547	8.38919989295562	4.17311874297337	0.000218516080452177	0.0160788845639202
ENSMUSG00000072875	Gpr27	51.0551012948517	8.36305312673572	2.54743287869406	9.85635097137347e-06	0.00295866442237595
ENSMUSG00000039128	Cdc123	21.3983820602346	8.35249642484832	4.19118325418735	0.000234452975009516	0.0160935681324606
ENSMUSG00000020130	Tbc1d15	23.6415463030935	8.3509949693755	4.37284827436941	0.000305410766079722	0.017561119049584
ENSMUSG00000048078	Tenm4	21.1125289359944	8.34904731352052	4.17399399927672	0.000229522587552426	0.0160935681324606
ENSMUSG00000002948	Map2k7	22.5278347679157	8.34094208461508	4.30189644011356	0.000281988076037392	0.0169042851964968
ENSMUSG00000034667	Xpot	20.9571617213699	8.28885907456911	4.21621395021553	0.000262077780923381	0.0163126872897843
ENSMUSG00000034259	Exosc4	20.3744516945491	8.26428154417294	4.18766684927479	0.000257439450529221	0.0162996775700243
ENSMUSG00000020766	Galk1	22.3226147841574	8.25083916302835	4.36395986630297	0.000333566924499299	0.0186103922728074
ENSMUSG00000033713	Foxn3	19.8499796610747	8.18686997223208	4.21657303431765	0.00029314584001636	0.0172070500884603
ENSMUSG00000027475	Kif3b	20.1090191068269	8.17111192339396	4.25558622866999	0.000315117873156364	0.0179362546993547
ENSMUSG00000028098	Rnf115	20.2586078182036	7.95510712713295	4.47915010493115	0.000501887270513288	0.0229783204851259
ENSMUSG00000039990	Edrf1	17.9271260486418	7.94972544897643	4.25471733813761	0.000394215820298981	0.0207608051157454
ENSMUSG00000039231	Suv39h1	17.5420631635688	7.94668507077903	4.21739494827673	0.000376936768120772	0.0204234489265438
ENSMUSG00000089687	Rab42	18.8463064522496	7.92293241017432	4.36942263297133	0.000460822255393963	0.022149142115868
ENSMUSG00000022967	Ifnar1	19.8234194981717	7.89445122227436	4.50045560132817	0.000540767024369269	0.0237504904333597
ENSMUSG00000059439	Bcas3	109.4141847785	7.8907025745185	2.05099398226514	4.53987431529178e-06	0.00159888698541682
ENSMUSG00000038292	Kash5	18.300560941532	7.86165355316666	4.38003795169324	0.000495302006098196	0.0229783204851259
ENSMUSG00000027520	Zdbf2	16.9051877651989	7.84443406867506	4.24821907395969	0.000434741536132044	0.0216793677531334
ENSMUSG00000030216	Wbp11	17.605265019918	7.84103650368736	4.32140587988939	0.000472520835864013	0.0223752513453253
ENSMUSG00000121584	Tmem276	17.8271940415343	7.81491238679374	4.3748269290339	0.000513773592007806	0.0229783204851259
ENSMUSG00000018042	Cyb5r3	16.6100694292758	7.80808144575263	4.24783341265016	0.000449621247071994	0.022149142115868
ENSMUSG00000018347	Zkscan6	16.7242209359489	7.77151975835104	4.30011579099192	0.000495694169026341	0.0229783204851259
ENSMUSG00000031021	Tmem9b	17.9045308999836	7.76571611217072	4.43820049178502	0.000573649943222932	0.0241897362279502
ENSMUSG00000047044	D030056L22Rik	18.5004480426453	7.76527570916426	4.49902744949276	0.000604230406682846	0.0250355760416017
ENSMUSG00000048546	Tob2	16.6542896031944	7.74221264351522	4.31432269660734	0.000515197332405602	0.0229783204851259
ENSMUSG00000031545	Gpat4	33.4930440651276	7.67116430802934	2.55038607461799	3.19805616862587e-05	0.00535732956856286
ENSMUSG00000030286	Emc3	15.6244539764687	7.6442873400253	4.29278157120399	0.000553451717418259	0.0237504904333597
ENSMUSG00000027498	Cstf1	16.3127764812125	7.53342971445696	4.48640184559923	0.000726125686743599	0.0276467448972985
ENSMUSG00000005882	Uqcc1	14.7638400041376	7.49539326753036	4.33522751675843	0.000662657495906951	0.0263620019441827
ENSMUSG00000058835	Abi1	14.6876327120854	7.38385454199164	4.43901714525971	0.000796449381963855	0.0287691812010662
ENSMUSG00000037415	Ranbp10	14.8004625473436	7.37325457134786	4.46828070624177	0.000822560600487259	0.0288587335083179
ENSMUSG00000033900	Map9	55.8602571499866	7.34394545834402	2.24802117465879	3.04317335762637e-05	0.00535732956856286
ENSMUSG00000022556	Hsf1	13.9979885359267	7.24901984155449	4.48626124209013	0.00092163429791255	0.0312855980044411
ENSMUSG00000022684	Bfar	13.7800994509006	7.24080516251776	4.4566680916053	0.000905893901804754	0.0309376493131502
ENSMUSG00000057667	Bloc1s3	14.2290808001355	7.22165617734189	4.54441792353269	0.000975164060841048	0.0321789024979847
ENSMUSG00000022807	Osbpl11	13.8129817700865	7.1996336292379	4.51334258484035	0.000976502631260939	0.0321789024979847
ENSMUSG00000068663	Clec16a	13.2575023169963	7.13834379417261	4.48913921196666	0.00100636599144314	0.0324049849244692
ENSMUSG00000078716	Tmem8b	12.7191200716465	7.07591749745758	4.47355830659942	0.00104877435530183	0.0335786562052602
ENSMUSG00000036890	Gtdc1	12.334718022281	6.97965692694289	4.51526819654359	0.00115921808659177	0.036089469159915
ENSMUSG00000013089	Etv5	46.6857769933038	6.76501674386492	2.72913167840011	0.000142666315272871	0.0131790932223382
ENSMUSG00000022710	Usp7	26.1730205905965	6.75823262422988	3.22172712712778	0.000513048333513427	0.0229783204851259
ENSMUSG00000041530	Ago1	20.1675315119321	6.70239941200113	2.7136266771796	0.000219711466090836	0.0160788845639202
ENSMUSG00000006024	Napa	53.6453218848254	6.67557275482105	2.17025441745131	7.25273899114097e-05	0.0089077422618136
ENSMUSG00000039838	Slc45a1	20.134883558091	6.65496865860462	2.76724781723963	0.000263434701574157	0.0163126872897843
ENSMUSG00000026869	Psmd5	41.8832593382487	6.40349571098299	2.40061672212302	0.000215048511464772	0.0160788845639202
ENSMUSG00000059482	Cfap418	33.3786737441435	6.27899176924101	2.67501601779356	0.000218587729173733	0.0160788845639202
ENSMUSG00000029135	Fosl2	45.94422143564	6.16479241468068	2.20008735356689	0.000175220009899539	0.0149600720573319
ENSMUSG00000038482	Tfdp1	29.7630901127005	6.08433740708597	2.5837108370791	0.000457605349679321	0.022149142115868
ENSMUSG00000028971	Cort	33.3410245673219	6.08309959971099	2.32286239318566	0.000267271789170855	0.0163703970867149
ENSMUSG00000024423	Impact	68.4393088597216	5.91410666918091	2.17181004560161	0.000235892874784698	0.0160935681324606
ENSMUSG00000029148	Nrbp1	40.6600128413633	5.90396572018703	2.53169805639992	0.00038300572791136	0.0205203099258199
ENSMUSG00000024247	Pkdcc	35.8237930563948	5.87834124490936	2.79268248110447	0.000770597677969276	0.0283811628454698
ENSMUSG00000043733	Ptpn11	50.9149904470348	5.86948050636479	2.12408407312884	0.0001365678392597	0.0130433860038713
ENSMUSG00000021266	Wars1	29.5501752712285	5.84614469378357	2.90708708004848	0.000553132972675951	0.0237504904333597
ENSMUSG00000005683	Cs	38.4202060651006	5.83185559156623	2.61182674472537	0.000638994056113058	0.025904543210051
ENSMUSG00000029169	Dhx15	20.1126704287441	5.79585026789105	2.77709696901982	0.000783936982248568	0.0285326479250955
ENSMUSG00000003444	Med29	82.3758701529285	5.78855279567523	1.86362374256737	6.54404144198474e-05	0.00876800087951597
ENSMUSG00000026313	Hdac4	44.6983925196321	5.78444293254211	2.39327946443673	0.000463815220882419	0.022149142115868
ENSMUSG00000024927	Rela	24.670144311079	5.77930886034777	3.31637952575488	0.00130549482948931	0.0388098990339278
ENSMUSG00000061731	Ext1	26.9679260341129	5.68565273938646	2.91870172079365	0.000651235205699374	0.0262122170293998
ENSMUSG00000035890	Rnf126	37.465511276401	5.6838729960391	2.76486005660435	0.000891420207479015	0.0306289809094162
ENSMUSG00000013646	Sh3bp5l	22.5975809120687	5.65355814939102	2.54141924010505	0.000684327048118295	0.0267790480287958
ENSMUSG00000032336	Nptn	38.903725036538	5.64901496990987	2.25673128173123	0.000410203313728374	0.0213539056023093
ENSMUSG00000075000	Nrbf2	30.7448110921593	5.63645370432698	2.3514940524763	0.000505128838759691	0.0229783204851259
ENSMUSG00000020571	Pdia6	54.790485102661	5.59512550202742	2.27669820294463	0.000459539240754542	0.022149142115868
ENSMUSG00000031816	Mthfsd	36.4973964589285	5.57645464141936	2.51174960384448	0.000717916346269538	0.027520126606999
ENSMUSG00000028249	Sdcbp	41.4356159937052	5.55728465213885	2.56418131668022	0.000517878740303635	0.0229783204851259
ENSMUSG00000023909	Paqr4	21.2862470238452	5.54395677442683	2.55243679859648	0.00078483769802836	0.0285326479250955
ENSMUSG00000031788	Kifc3	25.2812297357394	5.49107010992655	3.05874047341623	0.00138759684117927	0.0398934091839041
ENSMUSG00000026626	Ppp2r5a	20.9306873570753	5.45043026721927	2.64918281248982	0.000985447698649819	0.032179506444107
ENSMUSG00000024847	Aip	16.7115992654908	5.43842641454488	2.84479898480699	0.00119749922663923	0.0370764183632531
ENSMUSG00000024644	Cndp2	67.4136429512666	5.3739745763367	2.35300836481043	0.000673387325938062	0.0265352278437831
ENSMUSG00000041773	Enc1	65.1138151875622	5.36680198333769	2.1876165256547	0.000425456627552854	0.0215986314978408
ENSMUSG00000022414	Tab1	36.6495489605738	5.19846633395172	2.75141735973509	0.000958881164874056	0.0319721619175462
ENSMUSG00000031913	Vps4a	60.4016622431886	5.16404177274562	2.08908252838257	0.000419914511651766	0.0215110752105246
ENSMUSG00000033272	Slc35a4	69.9705787626858	5.14120289464998	1.74320059507312	0.000148530668684466	0.0134995212586608
ENSMUSG00000025757	Hspa4l	24.3152794431779	5.10491831346694	2.55079099644708	0.00122265300232735	0.0376483588421563
ENSMUSG00000020032	Nuak1	23.4122752497351	4.94021131765265	3.60533312921867	0.00189360574547479	0.0472144618396038
ENSMUSG00000026305	Lrrfip1	47.259264275693	4.93490409413567	2.81894955087451	0.00133127892215471	0.0390716496163636
ENSMUSG00000053253	Ndfip2	30.2164945443225	4.78848361752837	2.0963833370739	0.000755286993263937	0.0283811628454698
ENSMUSG00000037104	Socs5	34.5352315966381	4.76482695951464	2.36709074624809	0.0013618750597359	0.0396920222001037
ENSMUSG00000022992	Kansl2	33.4905189009282	4.74255574739905	2.11787306409592	0.000763710265991061	0.0283811628454698
ENSMUSG00000003344	Btbd2	20.1046340938449	4.71707068102425	2.64716817252576	0.00193593740042021	0.0476375862505148
ENSMUSG00000022680	Pdxdc1	34.337934826386	4.65566128590375	2.67170249893042	0.000413056914046445	0.0213539056023093
ENSMUSG00000040596	Pogk	43.5803434759823	4.63875379144461	2.74675772580817	0.000556355765253502	0.0237504904333597
ENSMUSG00000021901	Bap1	23.3676404222193	4.60727653064552	2.53156482814896	0.00192360218108135	0.0475416591683922
ENSMUSG00000020811	Wscd1	210.693319578022	4.35916273814014	2.83383096556511	0.00157353935617661	0.0422200376046439
ENSMUSG00000028613	Lrp8	39.6029105702092	4.30973803660007	2.18117184808045	0.00147199167713775	0.0406987855837557
ENSMUSG00000002496	Tsc2	61.9523221756567	4.1490659805409	2.04423307368637	0.000858580467940452	0.0298648205978052
ENSMUSG00000025869	Nop16	24.3114082195222	4.09706459425131	2.09214452608264	0.00166327497661977	0.0435932767128018
ENSMUSG00000053166	Cdh22	11.3660921696619	1.44896003508857	4.77986301287432	0.00150824281442658	0.0410577210593902
ENSMUSG00000025591	Tma16	11.3361529058761	1.42268247930523	4.37851914239054	0.00152924242245409	0.0414292358198499
ENSMUSG00000049630	C1ql3	13.6844321706081	1.32690699341831	3.52020817296718	0.00112416944801681	0.0351927491087484
ENSMUSG00000011158	Brf1	13.9879357307438	1.31219557651018	3.40637857832032	0.00109526230372424	0.0346751618877981
ENSMUSG00000021666	Gfm2	11.0764526244164	1.28637584435441	3.10390482949856	0.0017147573639219	0.0443241180995408
ENSMUSG00000045083	Lingo2	12.953581861618	1.26780223683729	3.05626679851527	0.00129876056770049	0.0388098990339278
ENSMUSG00000021578	Ccdc127	16.5468675729266	1.24386850743427	2.99521104653702	0.000821334937728278	0.0288587335083179
ENSMUSG00000028703	Lrrc41	18.0762787145358	1.24017296361081	2.99901635219904	0.000691701338439504	0.0268809451179766
ENSMUSG00000027651	Rprd1b	16.641447547149	1.23166463560217	2.92153911052473	0.000823771607842763	0.0288587335083179
ENSMUSG00000075470	Alg10b	18.0739964948433	1.22586703787344	2.91004812292802	0.000702500104042832	0.0271136170293244
ENSMUSG00000079562	Maea	14.452926981649	1.20929487966937	2.75834779396974	0.00110604424861888	0.0348187672679742
ENSMUSG00000047045	Tmem164	13.3589385254165	1.19936611102162	2.68825504620875	0.00129733259807592	0.0388098990339278
ENSMUSG00000023973	Cnpy3	18.8152184718265	1.19891074890126	2.76767644980692	0.000664313092470974	0.0263620019441827
ENSMUSG00000043131	Mob1a	12.1147196723399	1.18592282053247	2.59860382487092	0.00158840247953585	0.0422200376046439
ENSMUSG00000022185	Acin1	13.6128698787484	1.18187777238531	2.60756000233654	0.00128469921842098	0.0388098990339278
ENSMUSG00000020657	Dnajc27	20.4289494638754	1.17184694147415	2.64550416499533	0.000575230639670865	0.0241897362279502
ENSMUSG00000037376	Trmt6	11.625919208914	1.16349857585908	2.49234749569597	0.00175668398858756	0.0447914673108185
ENSMUSG00000027593	Raly	11.6387421147193	1.16017491135343	2.48068209632725	0.00175332089718288	0.0447914673108185
ENSMUSG00000023883	Phf10	21.2205926517296	1.1540689460566	2.56626941151192	0.000544604801631486	0.0237504904333597
ENSMUSG00000022421	Nptxr	17.7819479721127	1.13379482860266	2.44920144593997	0.000803849977005191	0.0288515580918742
ENSMUSG00000030270	Cpne9	14.0180479493073	1.10850169089047	2.3157380213391	0.00131547306397164	0.0388098990339278
ENSMUSG00000024897	Apba1	16.4555360051364	1.09158461238516	2.27697983872571	0.000987942256402931	0.032179506444107
ENSMUSG00000029464	Gpn3	18.7921872776856	1.08337756340652	2.26354562173151	0.000767452435421866	0.0283811628454698
ENSMUSG00000036955	Kifbp	18.1347088129	1.08314155345494	2.25874611975854	0.000824535243094796	0.0288587335083179
ENSMUSG00000011877	Git1	21.177450208761	1.06744100848847	2.21991397763161	0.000617164794858936	0.0253848439345263
ENSMUSG00000019947	Arid5b	14.2051082079571	1.06438244895963	2.16624214254957	0.00138008740089833	0.0398809872003184
ENSMUSG00000033065	Pfkm	12.3950230202152	1.05128329569957	2.11072393578019	0.00180510149426001	0.0458186798205187
ENSMUSG00000028528	Dnajc6	19.248213029478	1.05059443527779	2.15482954884038	0.000769103229374149	0.0283811628454698
ENSMUSG00000031530	Dusp4	14.017738661617	1.04920993232669	2.11898356429608	0.00143420925927399	0.040593443424191
ENSMUSG00000066705	Fxyd6	28.3700975891531	1.02847562579106	2.11272211328253	0.000360077739492579	0.019743816400862
ENSMUSG00000034247	Plekhm1	14.165279518646	1.00022741176058	1.9799711437341	0.0015392739224703	0.0415014763307185
ENSMUSG00000020524	Gria1	14.3866744623474	0.998912979867645	1.97776768362115	0.00149823739910298	0.0409833385628412
ENSMUSG00000028680	Plk3	18.4158803150826	0.996658781512749	1.99029297773094	0.000938681678589175	0.0314849479693452
ENSMUSG00000049649	Gpr3	26.8905296415576	0.994767241458908	2.00869650150622	0.000430271020819636	0.0216480107349879
ENSMUSG00000040822	1700123O20Rik	14.0218957808797	0.991678234303445	1.95720962889111	0.00158229231228059	0.0422200376046439
ENSMUSG00000020153	Ndufs7	18.0080955235589	0.986958283021274	1.96282960412447	0.000997218499005582	0.0322949784017037
ENSMUSG00000037536	Fbxo34	15.0418053602151	0.976026669179395	1.92161799142973	0.00144796488522846	0.040593443424191
ENSMUSG00000060279	Ap2a1	25.8565700032633	0.975191384528213	1.82993122754778	0.00190965551900299	0.0474048847999202
ENSMUSG00000024740	Ddb1	15.30264871985	0.951305217855291	1.86289899351554	0.0014671445902964	0.0406987855837557
ENSMUSG00000035342	Lzts2	20.2010267239066	0.949454726486862	1.87396193824448	0.000864476230691261	0.0298854206131611
ENSMUSG00000058056	Palld	15.7794657064178	0.945344162890963	1.85031863982478	0.00141013175322551	0.0403354945656129
ENSMUSG00000066607	Insyn1	34.50913505036	0.940854471856627	1.87523598419178	0.000286354123861147	0.0169853209258691
ENSMUSG00000004070	Hmox2	18.9439928615296	0.899970241345545	1.75875706077079	0.00109532898243621	0.0346751618877981
ENSMUSG00000020170	Frs2	17.0510976631227	0.89536732479055	1.74429771648428	0.00136650440227509	0.0396920222001037
ENSMUSG00000033106	Slc7a6os	18.1671471900983	0.87705986044883	1.70936383526676	0.00127501176777906	0.0388098990339278
ENSMUSG00000041420	Meis3	49.2669543125887	0.825457714449452	1.63283509563494	0.000190800957742338	0.015304000790187
ENSMUSG00000021203	Otub2	16.8393521411398	0.791882389972543	1.55357110234772	0.00187986754558846	0.0470802383084043
ENSMUSG00000001785	Pwp1	18.3616073359811	0.779049171505899	1.53496585442826	0.00168688331741055	0.04380455066179
ENSMUSG00000019433	Gipc1	66.9224681448391	0.582227466573021	1.29156640115833	0.000386007604638315	0.0205203099258199
ENSMUSG00000023952	Gtpbp2	30.6453971162211	0.579423969981418	1.28566823921803	0.00167396058253845	0.0436702216787229
ENSMUSG00000036918	Ttc7	30.3352621121124	0.576801189394324	1.28296850223096	0.00173027943106501	0.0445211168678144
ENSMUSG00000045349	Sh2d5	29.5072403215172	0.574703384684999	1.28071567569583	0.00183893277209202	0.0464137018796519
ENSMUSG00000038520	Tbc1d17	37.972288101874	0.558788979938945	1.26622834760327	0.00131487778873654	0.0388098990339278
ENSMUSG00000058740	Kcnt1	33.9621253421365	0.557611659828285	1.26462341631109	0.00160929713234065	0.0425745978438476
ENSMUSG00000032306	Mpi	41.285130172548	0.546094001504909	1.25442852665298	0.00123870854243816	0.0379354491121685
ENSMUSG00000042705	Commd10	37.4468324100351	0.544820523868966	1.25288553529918	0.00148213732733389	0.0407407016562268
ENSMUSG00000044949	Ubtd2	37.6290037280275	0.544467187726914	1.25257333479589	0.00147338993062754	0.0406987855837557
ENSMUSG00000075296	Aldh3b2	38.5079695304848	0.54135985316253	1.24977726935679	0.00144520798012656	0.040593443424191
ENSMUSG00000041907	Gpr45	57.9668120273267	0.505197631294052	1.21872565647318	0.000931019380411982	0.0314149353809672
ENSMUSG00000026672	Optn	21.6099027919927	0.32116047054917	1.09530359331031	3.9799138320761e-11	4.59969851942833e-08
ENSMUSG00000075324	Fign	19.4489125127934	0.319748928551384	1.09445086778982	5.51496920332656e-11	4.92821896409474e-08
ENSMUSG00000026975	Dph7	18.0982935882939	0.318503975662565	1.09372651074267	6.99658415488162e-11	4.92821896409474e-08
ENSMUSG00000044534	Ackr2	17.2879222335941	0.317653429312728	1.09323605852116	8.16505606003995e-11	5.11223232203612e-08
ENSMUSG00000053730	Tmem39b	15.9373033090946	0.316029564931583	1.09230779820108	4.58397567034016e-10	2.58307029023668e-07
ENSMUSG00000026851	BC005624	19.0406420146486	-5.1600280333147	2.81637212900651	0.00184501672068181	0.0464137018796519
ENSMUSG00000078903	Gm14391	27.9203241906412	-4.46387859228317	2.3032217721153	0.0016319310999562	0.0429716436834261
ENSMUSG00000036707	Cab39	111.348630408495	-4.30403171423522	2.42105896470686	0.00143427710751381	0.040593443424191
ENSMUSG00000037972	Snn	169.615537249087	-3.76383952801836	1.54814479798661	0.00058519875212657	0.0244266293943201
ENSMUSG00000045287	Rtn4rl1	31.5948979622827	-1.18178712953072	2.82759731586691	0.00036088963430147	0.019743816400862
ENSMUSG00000048826	Dact2	79.0706791170277	-0.498784308237321	1.21605013029741	0.000638580480092583	0.025904543210051
ENSMUSG00000035559	Mpv17l2	30.1087584105993	-0.297508241898574	1.08615522859709	6.92526864346094e-11	4.92821896409474e-08
ENSMUSG00000043439	Epop	37.1931721542697	-0.297211598881497	1.08615852248101	4.08136514589914e-11	4.59969851942833e-08
ENSMUSG00000044072	Eml6	37.1931721542697	-0.297211598881497	1.08615852248101	4.08136514589914e-11	4.59969851942833e-08
ENSMUSG00000032062	2310030G06Rik	49.0005283937204	-0.295718077682202	1.08562040366301	2.17311939585783e-11	4.59969851942833e-08
ENSMUSG00000032712	Resf1	60.8078846331711	-0.293955183470167	1.08490746097048	1.37463460517384e-11	4.59969851942833e-08

## Sheet: neurons no budding ctr
Gene	GeneName	baseMean	log2FoldChange	lfcSE	pvalue	padj
ENSMUSG00000014602	Kif1a	45.9412916484697	-0.220313379548998	1.05588608204829	2.82797803123879e-08	5.64652946904012e-06
ENSMUSG00000031834	Pik3r2	31.2486579610688	0.231431088231845	1.05839272364866	7.6341082158091e-10	4.57283082126965e-07
ENSMUSG00000041126	H2az2	55.9285289633545	-0.220522067857755	1.0560316146269	4.42727688416435e-09	1.32596942680722e-06

## Sheet: neurons FSK DMSO ctr
Gene	GeneName	baseMean	log2FoldChange	lfcSE	pvalue	padj
ENSMUSG00000023473	Celsr3	119.400541016903	-3.43439964311905e-07	0.00144269505821843	2.51638627971961e-16	2.37622356393923e-12
ENSMUSG00000078486	Perm1	179.16052125796	2.87226729779481e-07	0.00144269505148829	2.13575734206093e-13	1.00839782905407e-09
