# Supplementary material for: Non-destructive transcriptomics via vesicular export
Source: Nat Commun. 2026 Apr 25;17:3812. doi: 10.1038/s41467-026-72072-w (PMC13121718; doi:10.1038/s41467-026-72072-w)
Supplement: Supplementary file 6 — Supplementary Dataset 3 [file 41467_2026_72072_MOESM6_ESM.xlsx]

## Sheet: overview top 10 each day
pathway	timepoint (days)	padj	number of genes	leadingEdge	pval	ES	NES	log2err
GOCC_CONTRACTILE_MUSCLE_FIBER	1-5 vs 6-9	2.50454e-11	42	TNNC1|AHNAK|ACTC1|TNNI1|MYL7|MYL3|TNNT2|ANKRD1|TPM1|KRT8|SCO2|MYL9|LDB3|PDLIM5|FLNA|TPM2|JUP|KRT19|MYL4	1.9017e-14	0.69779	3.3936	0.975995
GOCC_SUPRAMOLECULAR_POLYMER	1-5 vs 6-9	3.06242e-07	108	TNNC1|AHNAK|ACTC1|TNNI1|MYL7|MYL3|TNNT2|ANKRD1|TPM1|KRT8|KRT18|SCO2|MYL9|LDB3|SRC|PDLIM5|FLNA|TPM2|JUP|KRT19|MYL4|TUBB4B|MYH6	4.65059e-10	0.381347	2.15035	0.814036
GOCC_I_BAND	1-5 vs 6-9	6.53297e-07	21	ACTC1|MYL3|ANKRD1|KRT8|MYL9|LDB3|PDLIM5|FLNA|JUP|KRT19|MYH6|ALDOA|PDLIM7|TTN	1.48815e-09	0.762373	3.14693	0.788187
GOBP_REGULATION_OF_MUSCLE_CONTRACTION	1-5 vs 6-9	8.65351e-06	23	TNNC1|TNNI1|MYL3|TNNT2|TPM1|MYL9|JUP|ATP1A1	3.28369e-08	0.715591	3.03417	0.719513
GOMF_STRUCTURAL_MOLECULE_ACTIVITY	1-5 vs 6-9	8.65351e-06	101	AHNAK|MYL3|TPM1|KRT18|MYL9|TGFBI|UBA52|RPL13|RPL18A|RPS15|MYL6|SEPTIN7|RPL35|MRPL41|APOE|TPM2|JUP|KRT19|RPS5|RPS27A|TUBB4B|RPL18|RPL10|RPS12|RPS19|FN1|MSN|RPL28|RPL36|RPL8|RPL34|RPLP2|TTN|RPS28	3.28531e-08	0.363309	2.04766	0.719513
GOCC_ACTIN_CYTOSKELETON	1-5 vs 6-9	8.89769e-06	88	TNNC1|AHNAK|ACTC1|TNNI1|MYL7|MYL3|TNNT2|TPM1|MYLK3|MYL9|LDB3|SRC|PDLIM5|FLNA|MYL6|SEPTIN7|TPM2|KRT19|MYL4	4.05362e-08	0.391048	2.18143	0.719513
GOBP_HEART_PROCESS	1-5 vs 6-9	9.74502e-06	41	TNNC1|ACTC1|TNNI1|MYL7|MYL3|TNNT2|TPM1|SRC|FLNA|JUP|ATP1A1|MYL4|MYH6	5.17959e-08	0.531793	2.57179	0.719513
GOBP_CARDIAC_MUSCLE_TISSUE_DEVELOPMENT	1-5 vs 6-9	1.47536e-05	34	TNNC1|ACTC1|TNNI1|MYL7|MYL3|TNNT2|ANKRD1|TPM1|MYLK3|PDLIM5	9.17884e-08	0.593752	2.75644	0.704976
GOBP_MUSCLE_SYSTEM_PROCESS	1-5 vs 6-9	1.47536e-05	65	TNNC1|ACTC1|TNNI1|MYL3|TNNT2|TPM1|SCO2|MYL9|PDLIM5|GAMT|FLNA|MYL6|TPM2|JUP|ATP1A1|MYL4	1.00822e-07	0.43053	2.29864	0.704976
GOBP_MUSCLE_CONTRACTION	1-5 vs 6-9	2.8036e-05	52	TNNC1|ACTC1|TNNI1|MYL3|TNNT2|TPM1|MYL9|GAMT|FLNA|MYL6|TPM2|JUP|ATP1A1|MYL4	2.12878e-07	0.461909	2.35382	0.690132
GOBP_MUSCLE_CELL_DIFFERENTIATION	2+3 vs 1+0	0.00148944	37	MESP1|IRX3|APLNR|IGF2|PDLIM5	1.21488e-06	0.927786	1.73066	0.643552
GOBP_MESODERM_DEVELOPMENT	2+3 vs 1+0	0.00536502	20	MESP1|IRX3|ZFP36L1	1.01459e-05	0.953624	1.74071	0.593325
GOBP_STRIATED_MUSCLE_CELL_DIFFERENTIATION	2+3 vs 1+0	0.00536502	26	MESP1|IRX3|IGF2|PDLIM5	1.55511e-05	0.938835	1.725	0.57561
GOBP_MESENCHYME_DEVELOPMENT	2+3 vs 1+0	0.00536502	39	GLIPR2|MESP1|APLNR|ZFP36L1	1.75041e-05	0.909615	1.70016	0.57561
GOBP_POSITIVE_REGULATION_OF_DEVELOPMENTAL_PROCESS	2+3 vs 1+0	0.0082194	125	GLIPR2|MESP1|IRX3|APLNR|ZFP36L1|IGF2|RHOB|AKIRIN1|ACTB|HMGB1|FOXO3|PKM|TGIF2|AGO2|SOX4	3.35212e-05	0.811895	1.61454	0.557332
GOBP_NEGATIVE_REGULATION_OF_CELL_DIFFERENTIATION	2+3 vs 1+0	0.012648	73	MESP1|RUNX1T1|IRX3|ZFP36L1|IGF2|AKIRIN1|ACTB|HMGB1|FOXO3	6.18986e-05	0.856875	1.66354	0.538434
GOBP_CARDIOCYTE_DIFFERENTIATION	2+3 vs 1+0	0.0128457	16	MESP1|IRX3|PDLIM5	7.33442e-05	0.954664	1.73573	0.538434
GOBP_CARDIAC_CHAMBER_MORPHOGENESIS	2+3 vs 1+0	0.0147561	16	MESP1|APLNR	9.62877e-05	0.953324	1.73329	0.538434
GOBP_REGULATION_OF_MUSCLE_CELL_DIFFERENTIATION	2+3 vs 1+0	0.0251276	16	MESP1|IGF2	0.000196952	0.949161	1.72572	0.518848
GOBP_MUSCLE_STRUCTURE_DEVELOPMENT	2+3 vs 1+0	0.0251276	58	MESP1|IRX3|APLNR|ZFP36L1|IGF2|PDLIM5|AKIRIN1|ACTB	0.00021161	0.866816	1.65843	0.344793
GOBP_POSITIVE_REGULATION_OF_CELLULAR_RESPONSE_TO_INSULIN_STIMULUS	3+4 vs 2+1	0.0129408	18	IGF2	3.0172e-06	0.999999	2.95949	0.627257
GOBP_POSITIVE_REGULATION_OF_MITOTIC_NUCLEAR_DIVISION	3+4 vs 2+1	0.112079	27	IGF2	5.22634e-05	0.999999	3.24275	0.557332
GOBP_T_CELL_PROLIFERATION	3+4 vs 2+1	0.128527	121	IGF2|CD151	8.99e-05	0.999996	3.59587	0.538434
GOMF_INTEGRIN_BINDING	3+4 vs 2+1	0.318553	96	IGF2|CD151	0.000414124	0.999997	3.66208	0.498493
GOMF_TRANSMEMBRANE_RECEPTOR_PROTEIN_TYROSINE_KINASE_ACTIVITY	3+4 vs 2+1	0.318553	50	IGF2	0.000430663	0.999998	3.58534	0.378768
GOMF_GROWTH_FACTOR_ACTIVITY	3+4 vs 2+1	0.318553	60	IGF2	0.000445633	0.999998	3.64726	0.378768
GOBP_LEUKOCYTE_PROLIFERATION	3+4 vs 2+1	0.366909	189	IGF2|CD151	0.000598826	0.999993	3.22767	0.378768
GOMF_TRANSMEMBRANE_RECEPTOR_PROTEIN_KINASE_ACTIVITY	3+4 vs 2+1	0.396718	59	IGF2	0.000739973	0.999998	3.64403	0.291412
GOBP_EXOCRINE_SYSTEM_DEVELOPMENT	3+4 vs 2+1	0.430516	36	IGF2	0.000903392	0.999999	3.42358	0.253014
GOBP_POSITIVE_REGULATION_OF_NUCLEAR_DIVISION	3+4 vs 2+1	0.44159	38	IGF2	0.00115594	0.999999	3.45865	0.223898
GOBP_PATTERN_SPECIFICATION_PROCESS	4+5 vs 3+2	0.049809	46	APLNR|MESP1|MSX1|INTU|SRF|MESP2	3.14908e-05	-0.791013	-1.62931	0.557332
GOBP_ANTERIOR_POSTERIOR_PATTERN_SPECIFICATION	4+5 vs 3+2	0.049809	21	MESP1|MSX1|SRF|MESP2	6.16448e-05	-0.859623	-1.66278	0.538434
GOBP_SPECIFICATION_OF_SYMMETRY	4+5 vs 3+2	0.076751	17	APLNR|MESP1|SRF	0.000142483	-0.872225	-1.65328	0.518848
GOBP_EMBRYONIC_HEART_TUBE_DEVELOPMENT	4+5 vs 3+2	0.084314	15	APLNR|MESP1|SRF	0.000253483	-0.880515	-1.64573	0.311078
GOBP_MESODERM_DEVELOPMENT	4+5 vs 3+2	0.084314	24	MESP1|MIXL1|PPP2CA|SRF|MESP2	0.000260872	-0.832675	-1.63218	0.297548
GOBP_NEGATIVE_REGULATION_OF_WNT_SIGNALING_PATHWAY	4+5 vs 3+2	0.15339	32	MESP1|G3BP1|TMEM88|PPP2CA|NXN|FOXO3|RACK1	0.000613153	-0.79132	-1.58929	0.1902
GOBP_CANONICAL_WNT_SIGNALING_PATHWAY	4+5 vs 3+2	0.15339	49	MESP1|G3BP1|TMEM88|CSNK1D|PPP2CA|TCF7|FOXO3|TBL1X	0.000676805	-0.743781	-1.53759	0.1782
GOBP_NEGATIVE_REGULATION_OF_CANONICAL_WNT_SIGNALING_PATHWAY	4+5 vs 3+2	0.15339	23	MESP1|G3BP1|TMEM88|PPP2CA|FOXO3	0.000819224	-0.818911	-1.59842	0.167083
GOBP_APPENDAGE_DEVELOPMENT	4+5 vs 3+2	0.15339	22	MSX1|SALL4|INTU|TTBK2	0.000867084	-0.82249	-1.59858	0.162767
GOBP_EMBRYONIC_APPENDAGE_MORPHOGENESIS	4+5 vs 3+2	0.15339	15	MSX1|SALL4|INTU|TTBK2	0.00100241	-0.860297	-1.60794	0.155052
GOCC_CHROMOSOME_CENTROMERIC_REGION	5+6 vs 4+3	0.12755	18	H3-3A|ACTB|CBX5|H3-3B|KANSL1|ANAPC16	0.000189067	-0.697503	-2.04914	0.518848
GOCC_CONDENSED_CHROMOSOME_CENTROMERIC_REGION	5+6 vs 4+3	0.12755	17	H3-3A|ACTB|CBX5|H3-3B|KANSL1|ANAPC16	0.000314162	-0.700568	-2.02832	0.378768
GOCC_CHROMOSOMAL_REGION	5+6 vs 4+3	0.344552	26	H3-3A|ACTB|CBX5|H3-3B|HDAC2|KANSL1|ANAPC16	0.00127297	-0.580757	-1.87495	0.191877
GOBP_CHROMATIN_ORGANIZATION	5+6 vs 4+3	0.527989	59	H3-3A|ACTB|USP22|CBX5|H3-3B|ALKBH4|KDM4B|MORF4L1|PTMA|HDAC2|KANSL1|SET|PHF20|IGF2|GATAD1|NPM1|PKM|PIK3CA|HNRNPC|ZNF91|SFPQ|TONSL|NTMT1|COPRS|ATF7IP	0.00260093	-0.444074	-1.72332	0.152429
GOBP_CHROMATIN_REMODELING	5+6 vs 4+3	0.956252	44	H3-3A|ACTB|USP22|CBX5|H3-3B|ALKBH4|KDM4B|HDAC2|SET|IGF2|GATAD1|NPM1|PKM|PIK3CA|HNRNPC|ZNF91|SFPQ|NTMT1|COPRS|ATF7IP	0.00954037	-0.449681	-1.64129	0.0746107
GOCC_CONDENSED_CHROMOSOME	5+6 vs 4+3	0.956252	24	H3-3A|ACTB|CBX5|H3-3B|KANSL1|ANAPC16	0.00971429	-0.537417	-1.70062	0.0685091
GOCC_PROTEIN_DNA_COMPLEX	5+6 vs 4+3	0.956252	16	H3-3A|ACTB|H3-3B|MORF4L1|POLD2|NPM1|SOX12|TONSL	0.00980984	-0.607498	-1.72885	0.0663545
GOBP_POSITIVE_REGULATION_OF_GROWTH	5+6 vs 4+3	0.956252	23	H3-3A|H3-3B|CRK|PPIB|IGF2|EXOSC2|CREB1|FGFR1|ZNF639|TEAD1	0.0101218	-0.54066	-1.69145	0.0669286
GOBP_EPIGENETIC_REGULATION_OF_GENE_EXPRESSION	5+6 vs 4+3	0.956252	20	H3-3A|CBX5|H3-3B|ALKBH4|HDAC2|IGF2|PIK3CA|ZNF91|ATF7IP	0.0134826	-0.553209	-1.67002	0.0573199
GOCC_CHROMATIN	5+6 vs 4+3	0.956252	85	H3-3A|ACTB|USP22|CBX5|H3-3B|KDM4B|AKIRIN1|MORF4L1|HDAC2|KANSL1|SET|PHF20|CRX|MLXIP|EIF3E|VRTN|KLF6|TGIF2|CREB1|HNRNPC|SOX12|RAN|DFFA|SFPQ|TARDBP|TONSL|TEAD1|WDR82|FANCM|TSPYL1	0.0161143	-0.360338	-1.49349	0.0686655
GOBP_CYTOPLASMIC_TRANSLATION	6+7 vs 5+4	1.01512e-22	146	RPS26|RPS5|RPL8|RPL36|RPL11|UBA52|RPL35|RPL4|RPL13A|RPL7|RPS19|RPL10|RPS3A|RPL5|RPL17|RACK1|EIF3K|RPS15A|RPL41|RPS15|RPL34|RPL12|RPL22|RPS8|RPL18A|RPS14|RPS23|RPL13|RPS6|RPL27|HNRNPU|RPL23|NEMF|PABPC1|RPS9|RPS27|RPS10|RPS28|RPS4X|RPS18|RPL26|RPL15|CNBP|RPLP2|DRG2|RPLP1|RPS27A|EIF3F|SARS1|RPS7|YTHDF2	3.28043e-26	0.599139	3.46775	1.32672
GOCC_CYTOSOLIC_RIBOSOME	6+7 vs 5+4	1.01512e-22	96	RPS26|RPS5|RPL8|RPL36|RPL11|UBA52|RPL35|RPL4|RPL13A|RPL7|RPS19|RPL10|RPS3A|RPL5|RPL17|RACK1|RPS15A|RPL41|RPS15|RPL34|RPL12|RPL22|RPS8|RPL18A|RPS14|RPS23|RPL13|RPS6|RPL27|RPL23|NEMF|RPS9|RPS27|RPS10|RPS28|RPS4X|RPS18|RPL26|RPL15|RPLP2|RPLP1|RPS27A	5.63329e-26	0.696758	3.75794	1.31889
GOCC_RIBOSOMAL_SUBUNIT	6+7 vs 5+4	7.09277e-22	157	RPS26|RPS5|RPL8|RPL36|RPL11|UBA52|RPL35|RPL4|RPL13A|RPL7|RPS19|RPL10|RPS3A|RPL5|RPL17|RACK1|MRPL41|RPS15A|RPL41|RPS15|RPL34|RPL12|RPL22|MRPL28|RPS8|RPL18A|MRPL57|RPS14|MRPL23|RPS23|RPL13|RPS6|MRPL52|RPL27|RPL23|RPS9|RPS27|RPS10|MRPL21|RPS28|RPS4X|RPS18|RPL26|RPL15|RPLP2|MRPL1|GADD45GIP1|RPLP1|RPS27A|MRPL51|RPS7|MRPL37	5.90408e-25	0.581704	3.41644	1.29512
GOMF_STRUCTURAL_CONSTITUENT_OF_RIBOSOME	6+7 vs 5+4	1.13175e-21	141	RPS26|RPS5|RPL8|RPL36|RPL11|UBA52|RPL35|RPL4|RPL13A|RPL7|RPS19|RPL10|RPS3A|RPL5|RPL17|MRPL41|RPS15A|RPL41|RPS15|RPL34|RPL12|RPL22|MRPL28|RPS8|RPL18A|MRPL57|RPS14|MRPL23|RPS23|RPL13|RPS6|MRPL52|RPL27|RPL23|RPS9|RPS27|RPS10|MRPL21|RPS28|RPS4X|RPS18|RPL26|RPL15|RPLP2|MRPL1|RPLP1|RPS27A|MRPL51|RPS7|MRPL37	1.2561e-24	0.613374	3.53858	1.2871
GOMF_STRUCTURAL_MOLECULE_ACTIVITY	6+7 vs 5+4	1.17842e-20	367	TPM1|KRT18|RPS26|RPS5|RPL8|RPL36|MYL6|RPL11|UBA52|RPL35|MYL9|RPL4|RPL13A|RPL7|RPS19|RPL10|RPS3A|RPL5|RPL17|MRPL41|RPS15A|RPL41|RPS15|RPL34|RPL12|SEPTIN7|KRT19|RPL22|MYL3|MRPL28|RPS8|RPL18A|MRPL57|JUP|RPS14|MRPL23|RPS23|H4C3|RPL13|RPS6|MRPL52|RPL27|TUBB4B|RPL23|ACTB|RPS9|TUBA1B|RPS27|RPS10|AHNAK|TPM2|PSMD13|TGFBI|MRPL21|RPS28|ARPC4|RPS4X|RPS18|TTN|OBSCN|PLEC|RPL26|TUBB|RPL15|HIP1|TUBB6|RPLP2|MRPL1…	1.63488e-23	0.406611	2.66496	1.25451
GOCC_RIBOSOME	6+7 vs 5+4	3.05103e-18	181	RPS26|RPS5|RPL8|RPL36|RPL11|UBA52|RPL35|RPL4|RPL13A|RPL7|RPS19|RPL10|RPS3A|RPL5|RPL17|RACK1|MRPL41|RPS15A|RPL41|RPS15|RPL34|RPL12|RPL22|MRPL28|RPS8|RPL18A|MRPL57|RPS14|MRPL23|RPS23|RPL13|RPS6|MRPL52|RPL27|RPL23|NEMF|RPS9|RPS27|RPS10|MRPL21|RPS28|RPS4X|RPS18|RPL26|RPL15|RPLP2|MRPL1|GADD45GIP1|RPLP1|RPS27A|MRPL51|RPS7|MRPL37	5.07941e-21	0.513739	3.09388	1.18665
GOCC_CYTOSOLIC_LARGE_RIBOSOMAL_SUBUNIT	6+7 vs 5+4	1.59229e-16	52	RPL8|RPL36|RPL11|UBA52|RPL35|RPL4|RPL13A|RPL7|RPL10|RPL5|RPL17|RPL41|RPL34|RPL12|RPL22|RPL18A|RPL13|RPL27|RPL23|RPL26|RPL15|RPLP2|RPLP1	3.09267e-19	0.765082	3.61854	1.13309
GOCC_RIBONUCLEOPROTEIN_COMPLEX	6+7 vs 5+4	1.87666e-15	492	RPS26|RPS5|RPL8|RPL36|RPL11|ZFP36L1|UBA52|RPL35|RPL4|RPL13A|RPL7|RPS19|GAPDH|RPL10|RPS3A|RPL5|RPL17|RACK1|MRPL41|EIF3K|RPS15A|RPL41|RPS15|RPL34|RPL12|RPL22|MRPL28|TXNL4A|RPS8|RPL18A|MRPL57|RPS14|MRPL23|RPS23|KRR1|RPL13|RPS6|PRPF38A|EIF1AX|MRPL52|RPL27|HNRNPU|IK|SRP14|RPL23|SRRM1|ACTB|EIF1|PABPC1|PCBP2|RPS9|RPS27|POP7|RPS10|NOP14|POP4|AGO4|MRPL21|RPS28|CCDC12|RPS4X|BUD31|RPS18|PCBP1|SNRPC|U2AF1|RP…	4.16573e-18	0.328499	2.22316	1.09593
GOCC_LARGE_RIBOSOMAL_SUBUNIT	6+7 vs 5+4	8.43664e-15	96	RPL8|RPL36|RPL11|UBA52|RPL35|RPL4|RPL13A|RPL7|RPL10|RPL5|RPL17|MRPL41|RPL41|RPL34|RPL12|RPL22|MRPL28|RPL18A|MRPL57|MRPL23|RPL13|MRPL52|RPL27|RPL23|MRPL21|RPL26|RPL15|RPLP2|MRPL1|GADD45GIP1|RPLP1|MRPL51	2.10682e-17	0.615121	3.31763	1.07687
GOBP_TRANSLATION	6+7 vs 5+4	4.97795e-14	448	RPS26|RPS5|RPL8|RPL36|RPL11|ZFP36L1|UBA52|RPL35|FOXO3|RPL4|RPL13A|RPL7|RPS19|GAPDH|RPL10|RPS3A|RPL5|RPL17|RACK1|MRPL41|EIF3K|RPS15A|RPL41|RPS15|RPL34|RPL12|RPL22|MRPL28|RPS8|RPL18A|MRPL57|RPS14|MRPL23|RPS23|RPL13|RPS6|EIF1AX|MRPL52|SERBP1|RPL27|HNRNPU|JMJD4|EEF1G|ENC1|RPL23|EIF1|NEMF|PABPC1|NACA|RPS9|ATF4|RPS27|RPS10|MAP3K20|AGO4|IFRD2|MRPL21|HSPB1|RPS28|RPS4X|RPS18|ELP5|RPL26|RPL15|CNBP|RPLP2|MR…	1.38123e-16	0.330807	2.22584	1.04763
GOCC_STRIATED_MUSCLE_THIN_FILAMENT	7+8 vs 6+5	6.28657e-05	15	TPM2|TTN|TNNT2|TPM4|TNNC1|ACTA1|LMOD1|TPM3|TPM1	1.77236e-08	0.822619	2.93799	0.733762
GOCC_CONTRACTILE_MUSCLE_FIBER	7+8 vs 6+5	0.000334571	133	ACTC1|ANKRD1|MYL7|TPM2|MYL4|LDB3|TTN|TNNT2|TPM4|AHNAK|TNNC1|PDLIM2|FKBP1A|PDLIM7|ACTA1|ALDOA|PALLD|CMYA5|MYH6|ARF1|CORO1C|OBSCN|LMOD1|FLNC|NEBL|TPM3|TPM1|HSPB1|KRT8|SLC4A1|MYH7B|SLC2A1|GLRX3|PARVB|CSRP3|KCNN2	1.8865e-07	0.346571	2.19482	0.690132
GOCC_MYOFILAMENT	7+8 vs 6+5	0.000370544	17	TPM2|TTN|TNNT2|TPM4|TNNC1|ACTA1|LMOD1|TPM3|TPM1	3.13401e-07	0.763244	2.84767	0.674963
GOBP_CARDIAC_MUSCLE_TISSUE_MORPHOGENESIS	7+8 vs 6+5	0.00199263	33	ACTC1|ANKRD1|TTN|TNNT2|TNNC1|FKBP1A|MYH6|TGFB1|TPM1|RBPJ|CHD7	2.73381e-06	0.563468	2.58913	0.627257
GOMF_CELL_CELL_ADHESION_MEDIATOR_ACTIVITY	7+8 vs 6+5	0.00199263	29	S100A11|KRT18|PALLD|DSG2|PPP1CA|NPTN|EPCAM|CD200|DSP|CDC42EP1|CNN3|NEXN|CLDN19|DSC2|BAIAP2	2.95607e-06	0.583968	2.59242	0.627257
GOBP_MUSCLE_ORGAN_MORPHOGENESIS	7+8 vs 6+5	0.00199263	38	ACTC1|ANKRD1|TTN|TNNT2|COL3A1|TNNC1|FKBP1A|MYH6|TGFB1|TPM1|RBPJ|CHD7	3.76987e-06	0.526541	2.51718	0.627257
GOMF_STRUCTURAL_MOLECULE_ACTIVITY	7+8 vs 6+5	0.00199263	359	RPL36|ACTB|MRPL27|APOE|TPM2|H3-3A|H4C3|RPL28|TTN|MRPL28|RPS9|TPM4|RPL35|TGFBI|KRT18|MAP1B|COL3A1|RPS27A|AHNAK|COL1A1|RPL27|RPL9|RPL26L1|NUTF2|HSPG2|PSMD13|ARPC5|TUBB6|CCDC6|ACTA1|RPS2|RPS26|MRPL4|RPL21|H1-0|TUBA1A|OBSCN|MAP4|HSPB2|NUP54|RPL22L1|NEBL|MRPL55|MRPL14|FBLN1|TLN1|VIM|PPL|MRPS7|TPM1|MRPL37|MRPS24|RPS3|RPS4X|RPL11	3.93244e-06	0.224018	1.62626	0.610527
GOMF_CELL_ADHESION_MEDIATOR_ACTIVITY	7+8 vs 6+5	0.00260861	37	S100A11|KRT18|PALLD|ADGRL3|DSG2|PPP1CA|NPTN|EMILIN1|EPCAM|CD200|DSP|CDC42EP1|CNN3|NEXN|CLDN19|DSC2|BAIAP2|NECTIN1	5.88353e-06	0.515323	2.45104	0.610527
GOBP_MYOFIBRIL_ASSEMBLY	7+8 vs 6+5	0.0167495	48	ACTC1|ANKRD1|LDB3|TTN|TNNT2|ACTA1|MYH6|OBSCN|SRF|LMOD1|FLNC|NEBL|TPM1	4.24996e-05	0.445447	2.26126	0.557332
GOCC_I_BAND	7+8 vs 6+5	0.0584887	81	ACTC1|ANKRD1|LDB3|TTN|PDLIM2|FKBP1A|PDLIM7|ALDOA|PALLD|MYH6|OBSCN|FLNC|NEBL|HSPB1|KRT8|SLC4A1|SLC2A1|GLRX3|PARVB|CSRP3|KCNN2	0.000164896	0.330537	1.89492	0.518848
GOBP_CYTOPLASMIC_TRANSLATION	8+9 vs 7+6	1.2955e-13	138	RPL4|RPS19|RPL21|CNBP|RPL11|EIF3F|RPS3A|RPS3|RPL41|RPL22|RPL13A|RPS7|EIF3K|RPS27|RPL12|RPL7|RPL34|RPS8|RPL5|RPS6|RPL17|RPS26|RPS10|RPL32|RPS14|RPL37A|RPL3|RPL8|RPL10|EIF4A1|IGF2BP1|CSDE1|RPL6|RPL36|NEMF|RPL23|HNRNPU|RPS15|RPS2|RPS23|EIF3E|DRG2|SARS1|RPL24|RPL27|RPL14	4.0283e-17	-0.547569	-2.88527	1.06721
GOMF_STRUCTURAL_CONSTITUENT_OF_RIBOSOME	8+9 vs 7+6	2.48961e-13	137	RPL7L1|RPL4|RPS19|RPL21|RPL11|RPS3A|RPS3|RPL41|RPL22|RPL13A|RPS7|RPS27|RPL12|RPL7|RPL34|MRPL23|RPS8|MRPL57|RPL5|RPS6|RPL17|RPS26|RPS10|MRPL52|RPL32|RPS14|RPL37A|RPL3|RPL8|RPL10|RPL6|RPL36|RPL23|MRPL21|RPS15|RPS2|RPS23|MRPS33|RPL24|RPL27|RPL14|MRPL1|MRPS11|MRPS7|MRPL51|MRPL20|RPL22L1|RPL19|RPS11|MRPL41|MRPL11|RPLP0|RPS16|MRPS12|MRPL37|RPL39	1.54827e-16	-0.547979	-2.88477	1.04763
GOCC_RIBOSOMAL_SUBUNIT	8+9 vs 7+6	6.1964e-13	152	RPL7L1|RPL4|RPS19|RPL21|RPL11|RPS3A|RBM3|RPS3|RPL41|RPL22|RPL13A|RPS7|RPS27|RPL12|RPL7|RPL34|MRPL23|RPS8|MRPL57|RPL5|RPS6|RPL17|RPS26|RPS10|MRPL52|RPL32|RPS14|RPL37A|RPL3|RPL8|MRPS26|RPL10|RPL6|RPL36|RPL23|MRPL21|RPS15|RPS2|RPS23|MRPS33|RPL24|RPL27|RPL14|MRPL1|MRPS11|MRPS7|MRPL51|MRPL20|RPL19|RPS11|MRPL41|MRPL11|RPLP0|RPS16|MRPS12|MRPL37|PTCD3|RPL39	5.78022e-16	-0.523895	-2.80039	1.02767
GOCC_CYTOSOLIC_RIBOSOME	8+9 vs 7+6	7.18661e-13	94	RPL7L1|RPL4|RPS19|RPL21|RPL11|RPS3A|RPS3|RPL41|RPL22|RPL13A|RPS7|EEF1A1|RPS27|RPL12|RPL7|RPL34|RPS8|RPL5|RPS6|RPL17|RPS26|RPS10|RPL32|RPS14|RPL37A|RPL3|RPL8|RPL10|RPL6|RPL36|NEMF|RPL23|RPS15|RPS2|RPS23|RPL24|RPL27|RPL14	8.93858e-16	-0.603003	-2.97413	1.01754
GOCC_RIBOSOME	8+9 vs 7+6	7.86858e-12	172	RPL7L1|RPL4|RPS19|RPL21|RPL11|RPS3A|RBM3|RPS3|RPL41|RPL22|RPL13A|RPS7|EEF1A1|RPS27|RPL12|RPL7|RPL34|MRPL23|RPS8|MRPL57|RPL5|RPS6|RPL17|RPS26|RPS10|MRPL52|RPL32|RPS14|RPL37A|RPL3|RPL8|MRPS26|RPL10|RPL6|RPL36|NEMF|RPL23|MRPL21|RPS15|RPS2|RPS23|MRPS33|RPL24|RPL27|RPL14|MRPL1|MRPS11|MRPS7|MRPL51|MRPL20|RPL22L1|RPL19|RPS11|MRPL41|MRPL11|RPLP0|RPS16|MRPS12|MRPL37|PTCD3|RPL39	1.22335e-14	-0.495754	-2.69956	0.986546
GOBP_TRANSLATION	8+9 vs 7+6	3.23325e-09	415	RPL4|RPS19|ZFP36L1|RPL21|CNBP|RPL11|EIF3F|RPS3A|RBM3|RPS3|RPL41|RPL22|RPL13A|RPS7|MAP3K20|EIF3K|EEF1A1|RPS27|RPL12|RPL7|RPL34|MRPL23|EIF1|RPS8|MRPL57|RPL5|SERBP1|RPS6|RPL17|RPS26|AGO3|EIF1AX|RPS10|MRPL52|RPL32|CELF1|EIF4E2|RPS14|RPL37A|RPL3|RPL8|MRPS26|RPL10|EIF4A1|RPS6KB2|IGF2BP1|CSDE1|IFRD2|RPL6|RPL36|ATF4|JMJD4|AGO4|PRKDC|NEMF|IGF2BP2|EEF1G|METTL14|RPL23|QARS1|HNRNPU|MRPL21|RPS15|METAP2|RPS2|R…	6.03218e-12	-0.357748	-2.14181	0.887075
GOCC_RIBONUCLEOPROTEIN_COMPLEX	8+9 vs 7+6	3.35669e-09	450	RPL7L1|RPL4|RPS19|ZFP36L1|RPL21|RPL11|EIF3F|PHAX|RPS3A|RBM3|RPS3|RPL41|NUP62|RPL22|RRP7A|RPL13A|RPS7|EIF3K|RPS27|RPL12|RPL7|RPL34|SNRPD1|MRPL23|EIF1|RPS8|MRPL57|RPL5|TXNL4A|POP7|HNRNPA3|RPS6|RPL17|RPS26|PRPF38A|ACTB|AGO3|EIF1AX|RPS10|MRPL52|SRRM1|RPL32|CELF1|RPS14|KRR1|IK|RPL37A|RPL3|RPL8|MRPS26|RPL10|IGF2BP1|MRTO4|RPL6|RPL36|RIOK3|NOP14|RBM42|AGO4|PRKDC|U2AF1|HSPA8|RPL23|HNRNPU|MRPL21|RPS15|CWC2…	7.30623e-12	-0.347985	-2.09655	0.875325
GOCC_LARGE_RIBOSOMAL_SUBUNIT	8+9 vs 7+6	1.63099e-08	93	RPL7L1|RPL4|RPL21|RPL11|RBM3|RPL41|RPL22|RPL13A|RPL12|RPL7|RPL34|MRPL23|MRPL57|RPL5|RPL17|MRPL52|RPL32|RPL37A|RPL3|RPL8|RPL10|RPL6|RPL36|RPL23|MRPL21|RPL24|RPL27|RPL14|MRPL1|MRPL51|MRPL20|RPL19|MRPL41|MRPL11|RPLP0|MRPL37|RPL39	4.05718e-11	-0.544514	-2.6813	0.851339
GOCC_CYTOSOLIC_LARGE_RIBOSOMAL_SUBUNIT	8+9 vs 7+6	2.10019e-08	51	RPL7L1|RPL4|RPL21|RPL11|RPL41|RPL22|RPL13A|RPL12|RPL7|RPL34|RPL5|RPL17|RPL32|RPL37A|RPL3|RPL8|RPL10|RPL6|RPL36|RPL23|RPL24|RPL27|RPL14	5.8774e-11	-0.64574	-2.81136	0.839089
GOMF_STRUCTURAL_MOLECULE_ACTIVITY	8+9 vs 7+6	3.46138e-08	333	RPL7L1|ACTG1|RPL4|RPS19|RPL21|RPL11|RPS3A|HMGA1|RPS3|RPL41|NUP62|KRT18|MYL6B|RPL22|RPL13A|KRT19|RPS7|KRT7|RPS27|RPL12|RPL7|RPL34|MRPL23|RPS8|SNTA1|MRPL57|RPL5|TUBA1B|TPM4|RPS6|RPL17|RPS26|ACTB|H2AZ2|RPS10|TUBD1|MRPL52|CRELD1|RPL32|RPS14|RPL37A|RPL3|MYL3|RPL8|H3-3A|H4C3|RPL10|RPL6|RPL36|SEPTIN7|TPM1|PSMD13|ARPC4|RPL23|MRPL21|RPS15|RPS2|RPS23|DLG1|H2AZ1|MRPS33|RPL24|RPL27|MYL6|RPL14|MRPL1|OBSCN|MRP…	1.0763e-10	-0.370643	-2.1785	0.839089
