# Supplementary material for: Non-destructive transcriptomics via vesicular export
Source: Nat Commun. 2026 Apr 25;17:3812. doi: 10.1038/s41467-026-72072-w (PMC13121718; doi:10.1038/s41467-026-72072-w)
Supplement: Supplementary file 7 — Supplementary Dataset 4 [file 41467_2026_72072_MOESM7_ESM.xlsx]

## Sheet: NTVE constructs
Tre 3G NTVE:PABP ; triple helix; tRNA	Lentiviral delivery
TCTTTCGACTTCAAGTATTCCTCGAGTTTACTCCCTATCAGTGATAGAGAACGTATGAAGAGTTTACTCCCTATCAGTGATAGAGAACGTATGCAGACTTTACTCCCTATCAGTGATAGAGAACGTATAAGGAGTTTACTCCCTATCAGTGATAGAGAACGTATGACCAGTTTACTCCCTATCAGTGATAGAGAACGTATCTACAGTTTACTCCCTATCAGTGATAGAGAACGTATATCCAGTTTACTCCCTATCAGTGATAGAGAACGTATAAGCTTTAGGCGTGTACGGTGGGCGCCTATAAAAGCAGAGCTCGTTTAGTGAACCGTCAGATCGCCTGGAGCAATTCCACAACACTTTTGTCTTATACGCGGCCGCTTAATTAATAATACGACTCAC…
Tre 3G NTVE:PABP; HiBiT; triple helix; tRNA	PB random integration
TCTTTCGACTTCAAGTATTCCTCGAGTTTACTCCCTATCAGTGATAGAGAACGTATGAAGAGTTTACTCCCTATCAGTGATAGAGAACGTATGCAGACTTTACTCCCTATCAGTGATAGAGAACGTATAAGGAGTTTACTCCCTATCAGTGATAGAGAACGTATGACCAGTTTACTCCCTATCAGTGATAGAGAACGTATCTACAGTTTACTCCCTATCAGTGATAGAGAACGTATATCCAGTTTACTCCCTATCAGTGATAGAGAACGTATAAGCTTTAGGCGTGTACGGTGGGCGCCTATAAAAGCAGAGCTCGTTTAGTGAACCGTCAGATCGCCTGGAGCAATTCCACAACACTTTTGTCTTATACGCGGCCGCTTAATTAATAATACGACTCAC…
Tre 3G NTVE:PCP; HiBiT; triple helix; tRNA	Lentiviral delivery
TCTTTCGACTTCAAGTATTCCTCGAGTTTACTCCCTATCAGTGATAGAGAACGTATGAAGAGTTTACTCCCTATCAGTGATAGAGAACGTATGCAGACTTTACTCCCTATCAGTGATAGAGAACGTATAAGGAGTTTACTCCCTATCAGTGATAGAGAACGTATGACCAGTTTACTCCCTATCAGTGATAGAGAACGTATCTACAGTTTACTCCCTATCAGTGATAGAGAACGTATATCCAGTTTACTCCCTATCAGTGATAGAGAACGTATAAGCTTTAGGCGTGTACGGTGGGCGCCTATAAAAGCAGAGCTCGTTTAGTGAACCGTCAGATCGCCTGGAGCAATTCCACAACACTTTTGTCTTATACGCGGCCGCTTAATTAATAATACGACTCAC…
Tre 3G Gag; triple helix; tRNA	Lentiviral delivery
TCTTTCGACTTCAAGTATTCCTCGAGTTTACTCCCTATCAGTGATAGAGAACGTATGAAGAGTTTACTCCCTATCAGTGATAGAGAACGTATGCAGACTTTACTCCCTATCAGTGATAGAGAACGTATAAGGAGTTTACTCCCTATCAGTGATAGAGAACGTATGACCAGTTTACTCCCTATCAGTGATAGAGAACGTATCTACAGTTTACTCCCTATCAGTGATAGAGAACGTATATCCAGTTTACTCCCTATCAGTGATAGAGAACGTATAAGCTTTAGGCGTGTACGGTGGGCGCCTATAAAAGCAGAGCTCGTTTAGTGAACCGTCAGATCGCCTGGAGCAATTCCACAACACTTTTGTCTTATACGCGGCCGCTTAATTAATAATACGACTCAC…
Tre 3G NTVE:PABP; HiBiT; 2A-FLAG-dVSVG; pA	PB random integration
TCTTTCGACTTCAAGTATTCCTCGAGTTTACTCCCTATCAGTGATAGAGAACGTATGAAGAGTTTACTCCCTATCAGTGATAGAGAACGTATGCAGACTTTACTCCCTATCAGTGATAGAGAACGTATAAGGAGTTTACTCCCTATCAGTGATAGAGAACGTATGACCAGTTTACTCCCTATCAGTGATAGAGAACGTATCTACAGTTTACTCCCTATCAGTGATAGAGAACGTATATCCAGTTTACTCCCTATCAGTGATAGAGAACGTATAAGCTTTAGGCGTGTACGGTGGGCGCCTATAAAAGCAGAGCTCGTTTAGTGAACCGTCAGATCGCCTGGAGCAATTCCACAACACTTTTGTCTTATACGCGGCCGCTTAATTAATAATACGACTCAC…
Tre 3G NTVE:PABP; HiBiT; 2A-HA-dVSVG; pA	PB random integration
TCTTTCGACTTCAAGTATTCCTCGAGTTTACTCCCTATCAGTGATAGAGAACGTATGAAGAGTTTACTCCCTATCAGTGATAGAGAACGTATGCAGACTTTACTCCCTATCAGTGATAGAGAACGTATAAGGAGTTTACTCCCTATCAGTGATAGAGAACGTATGACCAGTTTACTCCCTATCAGTGATAGAGAACGTATCTACAGTTTACTCCCTATCAGTGATAGAGAACGTATATCCAGTTTACTCCCTATCAGTGATAGAGAACGTATAAGCTTTAGGCGTGTACGGTGGGCGCCTATAAAAGCAGAGCTCGTTTAGTGAACCGTCAGATCGCCTGGAGCAATTCCACAACACTTTTGTCTTATACGCGGCCGCTTAATTAATAATACGACTCAC…
Pgk PuroR-2A-TetON 3G
TTCTACCGGGTAGGGGAGGCGCTTTTCCCAAGGCAGTCTGGAGCATGCGCTTTAGCAGCCCCGCTGGGCACTTGGCGCTACACAAGTGGCCTCTGGCCTCGCACACATTCCACATCCACCGGTAGGCGCCAACCGGCTCCGTTCTTTGGTGGCCCCTTCGCGCCACCTTCTACTCCTCCCCTAGTCAGGAAGTTCCCCCCCGCCCCGCAGCTCGCGTCGTGCAGGACGTGACAAATGGAAGTAGCACGTCTCACTAGTCTCGTGCAGATGGACAGCACCGCTGAGCAATGGAAGCGGGTAGGCCTTTGGGGCAGCGGCCAATAGCAGCTTTGCTCCTTCGCTTTCTGGGCTCAGAGGCTGGGAAGGGGTGGGTCCGGGGGCGGGCTCAGGGGCGGGCTC…
CAG TetON 3G-2A-PuroR
GACATTGATTATTGACTAGTTATTAATAGTAATCAATTACGGGGTCATTAGTTCATAGCCCATATATGGAGTTCCGCGTTACATAACTTACGGTAAATGGCCCGCCTGGCTGACCGCCCAACGACCCCCGCCCATTGACGTCAATAATGACGTATGTTCCCATAGTAACGCCAATAGGGACTTTCCATTGACGTCAATGGGTGGAGTATTTACGGTAAACTGCCCACTTGGCAGTACATCAAGTGTATCATATGCCAAGTACGCCCCCTATTGACGTCAATGACGGTAAATGGCCCGCCTGGCATTATGCCCAGTACATGACCTTATGGGACTTTCCTACTTGGCAGTACATCTACGTATTAGTCATCGCTATTACCATGGTCGAGGTGAGCCCCACGT…
CAG TetON 3G-2A-mGL
GACATTGATTATTGACTAGTTATTAATAGTAATCAATTACGGGGTCATTAGTTCATAGCCCATATATGGAGTTCCGCGTTACATAACTTACGGTAAATGGCCCGCCTGGCTGACCGCCCAACGACCCCCGCCCATTGACGTCAATAATGACGTATGTTCCCATAGTAACGCCAATAGGGACTTTCCATTGACGTCAATGGGTGGAGTATTTACGGTAAACTGCCCACTTGGCAGTACATCAAGTGTATCATATGCCAAGTACGCCCCCTATTGACGTCAATGACGGTAAATGGCCCGCCTGGCATTATGCCCAGTACATGACCTTATGGGACTTTCCTACTTGGCAGTACATCTACGTATTAGTCATCGCTATTACCATGGTCGAGGTGAGCCCCACGT…

## Sheet: AAVs
scAAV-hSyn-TetOn-V9I-P2A-MYC-NLS–mScarlet-I3
from ITR to ITR
CTGCGCGCTCGCTCGCTCACTGAGGCCGCCCGGGCAAAGCCCGGGCGTCGGGCGACCTTTGGTCGCCCGGCCTCAGTGAGCGAGCGAGCGCGCAGAGAGGGAGTGGAATTCGTTTAAACGGTACCCTGCAGAGGGCCCTGCGTATGAGTGCAAGTGGGTTTTAGGACCAGGATGAGGCGGGGTGGGGGTGCCTACCTGACGACCGACCCCGACCCACTGGACAAGCACCCAACCCCCATTCCCCAAATTGCGCATCCCCTATCAGAGAGGGGGAGGGGAAACAGGATGCGGCGAGGCGCGTGCGCACTGCCAGCTTCAGCACCGCGGACAGTGCCTTCGCCCCCGCCTGGCGGCGCGCGCCACCGCCGCCTCAGCACTGAAGGCGCGCTGACGTCACTC…
pAAV–Tre3G_Gag-L21S–GCN4–HiBiT–PABP–P2A–eUnaG2–P2A–SigP–FLAG–TMD-WPRE3–SV40-late-pA)
from ITR to ITR
CCTGCAGGCAGCTGCGCGCTCGCTCGCTCACTGAGGCCGCCCGGGCAAAGCCCGGGCGTCGGGCGACCTTTGGTCGCCCGGCCTCAGTGAGCGAGCGAGCGCGCAGAGAGGGAGTGGCCAACTCCATCACTAGGGGTTCCTGCGGCCGCGAATTCGTTTAAACGGTACCTCTTTCGACTTCAAGTATTCCTCGAGTTTACTCCCTATCAGTGATAGAGAACGTATGAAGAGTTTACTCCCTATCAGTGATAGAGAACGTATGCAGACTTTACTCCCTATCAGTGATAGAGAACGTATAAGGAGTTTACTCCCTATCAGTGATAGAGAACGTATGACCAGTTTACTCCCTATCAGTGATAGAGAACGTATCTACAGTTTACTCCCTATCAGTGATAGAGA…

## Sheet: auxiliary sequences
ASCL1 transactivation cassette (from ITR to ITR)
CCCTAGAAAGATAGTCTGCGTAAAATTGACGCATGCATTCTTGAAATATTGCTCTCTCTTTCTAAATAGCGCGAATCCGTCGCTGTGCATTTAGGACATCTCAGTCGCCGCTTGGAGCTCCCGTGAGGCGTGCTTGTCAATGCGGTAAGTGTCACTGATTTTGAACTATAACGACCGCGTGAGTCAAAATGACGCATGATTATCTTTTACGTGACTTTTAAGATTTAACTCATACGATAATTATATTGTTATTTCATGTTCTACTTACGTGATAACTTATTATATATATATTTTCTTGTTATAGATATCGTGACTAATATATAATAAAAGCGGCCGCTAAGGTCGGGCAGGAAGAGGGCCTATTTCCCATGATTCCTTCATATTTGCATATACGATACA…
5x PP7
TGCTTTACGACAACAGGCGGCGGTCACAGTGCAGCACAGCATATGGGCTGGCTGCACCCGCCCAGTGGCTGGACAGAGAAGAGGCCCCCAAACACCACCCAGCCAGACCATATGGGGTCGGCTGGACATTTCCCAAACCAAATCTCCACCAGAAAAAGGTGGGCTCCTGGACAGGATATGGCCTGCCAGGAAGTTATTCCCTGCTCGTCGAATATTTCTCAACTCTGCAACGGTGCAGTCCATATGGGGACGCACCATTCAAGAAATTCAGGAAGGGGGACGAGAGTCTCGAAGATGCCAGGACACCATATGGGGTGCCTGGCAGGAGTGGAAGGGGCTCCGAGGTCGACAACGA
PA01:PP7 mRNA
ATGGGCCCTAGCGCCTTCAGCTACGTGCGCTTTAGCAGCGGCAAGCAGGCCAAGGGCAGCTCTGAACACAGACAGAGAGCCATGCTGGGACAGTGGCTGGAACAGCACCCTAGCTTCACACTGAGTGATCTGCGGTTCGAGGACCTGGGCAGAAGCGGATTCAGCGGCGAGCACCTGGATCACGGCCTGGGCCAGCTGCTGGCTGCTATCGACAGCGGCGCCATCAAGAGCGGAGATGTGATCCTGGTCGAGGCCGTGGACAGAATCGGCAGACTGGAGCCTCTGGAAATGCTGCCTCTGTTCTCCAGAATCGTGAAGGCCGGCGTGTCCGTTATCACCCTGGAAGATGGCCACGTTTACGACCGGAGCTCCGTGAACGAGACATCTCTGTTTCTGCTG…
hyPBase v3 (I30V, I82N, S103P, V109A, G165S, M282V, S509G, N538K, N571S, Q591R)
ATGGGCAGCAGCCTGGACGACGAGCACATCCTGAGCGCCCTGCTGCAGAGCGACGACGAGCTGGTCGGCGAGGACAGCGACAGCGAGGTCAGCGACCACGTGAGCGAGGACGACGTGCAGTCCGACACCGAGGAGGCCTTCATCGACGAGGTGCACGAGGTGCAGCCTACCAGCAGCGGCTCCGAGATCCTGGACGAGCAGAACGTGATCGAGCAGCCCGGCAGCTCCCTGGCCAGCAACAGGAACCTGACCCTGCCCCAGAGGACCATCAGGGGCAAGAACAAGCACTGCTGGTCCACCTCCAAGCCAACCAGGCGGAGCAGGGCGTCCGCCCTGAACATCGTGAGAAGCCAGAGGGGCCCCACCAGGATGTGCAGGAACATCTACGACCCCCTGCTG…

## Sheet: RTqPCR primers
GAPDH	TATGACAACAGCCTCAAGAT	GAGTCCTTCCACGATACC
intronic barcode	GACGGTCGGGTCCAGATAGAATTC	CCCACACTCTACTCGACAGATAGAACC
mGL	CTGAAGGGCATCGACTTC	GCGGGTCTTGAAGTTAGC
mScarlet	CCACAGTTTATGTACGGCAG	GGTCCCATCTTCCAGAG
OCT4	CAATTTGCCAAGCTCCTGAAG	AAAGCGGCAGATGGTCGTT
SOX2	CCTCCGGGACATGATCAGCATGTA	GCAGTGTGCCGTTAATGGCCGTG
NANOG	CCTTCCTCCATGGATCTGCTT	CTTGACCGGGACCTTGTCTTC
PAX6	GCGGAGTTATGATACCTACACC	GAAATGAGTCCTGTTGAAGTGG
SOX1	GAGAACCCCAAGATGCACAA	CCTCGGACATGACCTTCCA
CXCR4	GAGCCCTCAGATTTGACCTGTC	CACCGCATCTGGAGAACCA
FOXA2	TCATGTTGCTCACGGAGGAGTA	GGGAGCGGTGAAGATGGA
MIXL1	CCGAGTCCAGGATCCAGGTA	CTCTGACGCCGAGACTTGG
T	CAACCTCACTGACGGTGAAAAA	ACAAATTCTGGTGTGCCAAAGTT

## Sheet: pegRNAs
pegRNA humanization	GTTTCTAGTGACACAAAAGAGTTTCAGAGCCACCAGAAGATATGGCTTCGGTGGCAAGTTGAAATAAGGCTAGTCCGTTATCAACTTGAAAAAGTGGCACCGAGTCGGTGCTCCGAAGGGCATGAATCCACCCTCACCGTATTTCACGTTTGTGTCACTAGAAAACGCGGTTCTATCTAGTTACGCGTTAAACCAACTAGAATTTTTT
pegRNA blue mGL	GGGCGAAGCAGGCCACGCCGGTTTCAGAGCTATGCTGGAAACAGCATAGCAAGTTGAAATAAGGCTAGTCCGTTATCAACTTGAAAAAGTGGCACCGAGTCGGTGCTGTGACCACCTTAGGCTACGGCGTGGCCTGCTTCCAATTCCGACCAGAAGATATGGCTTCGGTTGGAATTGTTGACGCGGTTCTATCTAGTTACGCGTTAAACCAACTAGAAATTTTTT

## Sheet: NGS barcodes
Well Position	Sequence Name	Sequence
A1	i5_UDP0001	AATGATACGGCGACCACCGAGATCTACACTCGTGGAGCGTCGTCGGCAGCGTC
A1	i7_UDP0001	CAAGCAGAAGACGGCATACGAGATCGCTCAGTTCGTCTCGTGGGCTCGG
A2	i5_UDP0002	AATGATACGGCGACCACCGAGATCTACACCTACAAGATATCGTCGGCAGCGTC
A2	i7_UDP0002	CAAGCAGAAGACGGCATACGAGATTATCTGACCTGTCTCGTGGGCTCGG
A3	i5_UDP0003	AATGATACGGCGACCACCGAGATCTACACTATAGTAGCTTCGTCGGCAGCGTC
A3	i7_UDP0003	CAAGCAGAAGACGGCATACGAGATATATGAGACGGTCTCGTGGGCTCGG
A4	i5_UDP0004	AATGATACGGCGACCACCGAGATCTACACTGCCTGGTGGTCGTCGGCAGCGTC
A4	i7_UDP0004	CAAGCAGAAGACGGCATACGAGATCTTATGGAATGTCTCGTGGGCTCGG
A5	i5_UDP0005	AATGATACGGCGACCACCGAGATCTACACACATTATCCTTCGTCGGCAGCGTC
A5	i7_UDP0005	CAAGCAGAAGACGGCATACGAGATTAATCTCGTCGTCTCGTGGGCTCGG
A6	i5_UDP0006	AATGATACGGCGACCACCGAGATCTACACGTCCACTTGTTCGTCGGCAGCGTC
A6	i7_UDP0006	CAAGCAGAAGACGGCATACGAGATGCGCGATGTTGTCTCGTGGGCTCGG
A7	i5_UDP0007	AATGATACGGCGACCACCGAGATCTACACTGGAACAGTATCGTCGGCAGCGTC
A7	i7_UDP0007	CAAGCAGAAGACGGCATACGAGATAGAGCACTAGGTCTCGTGGGCTCGG
A8	i5_UDP0008	AATGATACGGCGACCACCGAGATCTACACCCTTGTTAATTCGTCGGCAGCGTC
A8	i7_UDP0008	CAAGCAGAAGACGGCATACGAGATTGCCTTGATCGTCTCGTGGGCTCGG
A9	i5_UDP0009	AATGATACGGCGACCACCGAGATCTACACGTTGATAGTGTCGTCGGCAGCGTC
A9	i7_UDP0009	CAAGCAGAAGACGGCATACGAGATCTACTCAGTCGTCTCGTGGGCTCGG
A10	i5_UDP0010	AATGATACGGCGACCACCGAGATCTACACACCAGCGACATCGTCGGCAGCGTC
A10	i7_UDP0010	CAAGCAGAAGACGGCATACGAGATTCGTCTGACTGTCTCGTGGGCTCGG
A11	i5_UDP0011	AATGATACGGCGACCACCGAGATCTACACCATACACTGTTCGTCGGCAGCGTC
A11	i7_UDP0011	CAAGCAGAAGACGGCATACGAGATGAACATACGGGTCTCGTGGGCTCGG
A12	i5_UDP0012	AATGATACGGCGACCACCGAGATCTACACGTGTGGCGCTTCGTCGGCAGCGTC
A12	i7_UDP0012	CAAGCAGAAGACGGCATACGAGATCCTATGACTCGTCTCGTGGGCTCGG
C1	i5_UDP0013	AATGATACGGCGACCACCGAGATCTACACATCACGAAGGTCGTCGGCAGCGTC
C1	i7_UDP0013	CAAGCAGAAGACGGCATACGAGATTAATGGCAAGGTCTCGTGGGCTCGG
C2	i5_UDP0014	AATGATACGGCGACCACCGAGATCTACACCGGCTCTACTTCGTCGGCAGCGTC
C2	i7_UDP0014	CAAGCAGAAGACGGCATACGAGATGTGCCGCTTCGTCTCGTGGGCTCGG
C3	i5_UDP0015	AATGATACGGCGACCACCGAGATCTACACGAATGCACGATCGTCGGCAGCGTC
C3	i7_UDP0015	CAAGCAGAAGACGGCATACGAGATCGGCAATGGAGTCTCGTGGGCTCGG
C4	i5_UDP0016	AATGATACGGCGACCACCGAGATCTACACAAGACTATAGTCGTCGGCAGCGTC
C4	i7_UDP0016	CAAGCAGAAGACGGCATACGAGATGCCGTAACCGGTCTCGTGGGCTCGG
C5	i5_UDP0017	AATGATACGGCGACCACCGAGATCTACACTCGGCAGCAATCGTCGGCAGCGTC
C5	i7_UDP0017	CAAGCAGAAGACGGCATACGAGATAACCATTCTCGTCTCGTGGGCTCGG
C6	i5_UDP0018	AATGATACGGCGACCACCGAGATCTACACCTAATGATGGTCGTCGGCAGCGTC
C6	i7_UDP0018	CAAGCAGAAGACGGCATACGAGATGGTTGCCTCTGTCTCGTGGGCTCGG
C7	i5_UDP0019	AATGATACGGCGACCACCGAGATCTACACGGTTGCCTCTTCGTCGGCAGCGTC
C7	i7_UDP0019	CAAGCAGAAGACGGCATACGAGATCTAATGATGGGTCTCGTGGGCTCGG
C8	i5_UDP0020	AATGATACGGCGACCACCGAGATCTACACCGCACATGGCTCGTCGGCAGCGTC
C8	i7_UDP0020	CAAGCAGAAGACGGCATACGAGATTCGGCCTATCGTCTCGTGGGCTCGG
C9	i5_UDP0021	AATGATACGGCGACCACCGAGATCTACACGGCCTGTCCTTCGTCGGCAGCGTC
C9	i7_UDP0021	CAAGCAGAAGACGGCATACGAGATAGTCAACCATGTCTCGTGGGCTCGG
C10	i5_UDP0022	AATGATACGGCGACCACCGAGATCTACACCTGTGTTAGGTCGTCGGCAGCGTC
C10	i7_UDP0022	CAAGCAGAAGACGGCATACGAGATGAGCGCAATAGTCTCGTGGGCTCGG
C11	i5_UDP0023	AATGATACGGCGACCACCGAGATCTACACTAAGGAACGTTCGTCGGCAGCGTC
C11	i7_UDP0023	CAAGCAGAAGACGGCATACGAGATAACAAGGCGTGTCTCGTGGGCTCGG
C12	i5_UDP0024	AATGATACGGCGACCACCGAGATCTACACCTAACTGTAATCGTCGGCAGCGTC
C12	i7_UDP0024	CAAGCAGAAGACGGCATACGAGATGTATGTAGAAGTCTCGTGGGCTCGG
E1	i5_UDP0025	AATGATACGGCGACCACCGAGATCTACACGGCGAGATGGTCGTCGGCAGCGTC
E1	i7_UDP0025	CAAGCAGAAGACGGCATACGAGATTTCTATGGTTGTCTCGTGGGCTCGG
E2	i5_UDP0026	AATGATACGGCGACCACCGAGATCTACACAATAGAGCAATCGTCGGCAGCGTC
E2	i7_UDP0026	CAAGCAGAAGACGGCATACGAGATCCTCGCAACCGTCTCGTGGGCTCGG
E3	i5_UDP0027	AATGATACGGCGACCACCGAGATCTACACTCAATCCATTTCGTCGGCAGCGTC
E3	i7_UDP0027	CAAGCAGAAGACGGCATACGAGATTGGATGCTTAGTCTCGTGGGCTCGG
A1	i5_UDP0028	AATGATACGGCGACCACCGAGATCTACACTCGTATGCGGTCGTCGGCAGCGTC
A1	i7_UDP0028	CAAGCAGAAGACGGCATACGAGATATGTCGTGGTGTCTCGTGGGCTCGG
A2	i5_UDP0029	AATGATACGGCGACCACCGAGATCTACACTCCGACCTCGTCGTCGGCAGCGTC
A2	i7_UDP0029	CAAGCAGAAGACGGCATACGAGATAGAGTGCGGCGTCTCGTGGGCTCGG
A3	i5_UDP0030	AATGATACGGCGACCACCGAGATCTACACCTTATGGAATTCGTCGGCAGCGTC
A3	i7_UDP0030	CAAGCAGAAGACGGCATACGAGATTGCCTGGTGGGTCTCGTGGGCTCGG
A4	i5_UDP0031	AATGATACGGCGACCACCGAGATCTACACGCTTACGGACTCGTCGGCAGCGTC
A4	i7_UDP0031	CAAGCAGAAGACGGCATACGAGATTGCGTGTCACGTCTCGTGGGCTCGG
A5	i5_UDP0032	AATGATACGGCGACCACCGAGATCTACACGAACATACGGTCGTCGGCAGCGTC
A5	i7_UDP0032	CAAGCAGAAGACGGCATACGAGATCATACACTGTGTCTCGTGGGCTCGG
A6	i5_UDP0033	AATGATACGGCGACCACCGAGATCTACACGTCGATTACATCGTCGGCAGCGTC
A6	i7_UDP0033	CAAGCAGAAGACGGCATACGAGATCGTATAATCAGTCTCGTGGGCTCGG
A7	i5_UDP0034	AATGATACGGCGACCACCGAGATCTACACACTAGCCGTGTCGTCGGCAGCGTC
A7	i7_UDP0034	CAAGCAGAAGACGGCATACGAGATTACGCGGCTGGTCTCGTGGGCTCGG
A8	i5_UDP0035	AATGATACGGCGACCACCGAGATCTACACAAGTTGGTGATCGTCGGCAGCGTC
A8	i7_UDP0035	CAAGCAGAAGACGGCATACGAGATGCGAGTTACCGTCTCGTGGGCTCGG
A9	i5_UDP0036	AATGATACGGCGACCACCGAGATCTACACTGGCAATATTTCGTCGGCAGCGTC
A9	i7_UDP0036	CAAGCAGAAGACGGCATACGAGATTACGGCCGGTGTCTCGTGGGCTCGG
A10	i5_UDP0037	AATGATACGGCGACCACCGAGATCTACACGATCACCGCGTCGTCGGCAGCGTC
A10	i7_UDP0037	CAAGCAGAAGACGGCATACGAGATGTCGATTACAGTCTCGTGGGCTCGG
A11	i5_UDP0038	AATGATACGGCGACCACCGAGATCTACACTACCATCCGTTCGTCGGCAGCGTC
A11	i7_UDP0038	CAAGCAGAAGACGGCATACGAGATCTGTCTGCACGTCTCGTGGGCTCGG
A12	i5_UDP0039	AATGATACGGCGACCACCGAGATCTACACGCTGTAGGAATCGTCGGCAGCGTC
A12	i7_UDP0039	CAAGCAGAAGACGGCATACGAGATCAGCCGATTGGTCTCGTGGGCTCGG
C1	i5_UDP0040	AATGATACGGCGACCACCGAGATCTACACCGCACTAATGTCGTCGGCAGCGTC
C1	i7_UDP0040	CAAGCAGAAGACGGCATACGAGATTGACTACATAGTCTCGTGGGCTCGG
C2	i5_UDP0041	AATGATACGGCGACCACCGAGATCTACACGACAACTGAATCGTCGGCAGCGTC
C2	i7_UDP0041	CAAGCAGAAGACGGCATACGAGATATTGCCGAGTGTCTCGTGGGCTCGG
C3	i5_UDP0042	AATGATACGGCGACCACCGAGATCTACACAGTGGTCAGGTCGTCGGCAGCGTC
C3	i7_UDP0042	CAAGCAGAAGACGGCATACGAGATGCCATTAGACGTCTCGTGGGCTCGG
C4	i5_UDP0043	AATGATACGGCGACCACCGAGATCTACACTTCTATGGTTTCGTCGGCAGCGTC
C4	i7_UDP0043	CAAGCAGAAGACGGCATACGAGATGGCGAGATGGGTCTCGTGGGCTCGG
C5	i5_UDP0044	AATGATACGGCGACCACCGAGATCTACACAATCCGGCCATCGTCGGCAGCGTC
C5	i7_UDP0044	CAAGCAGAAGACGGCATACGAGATTGGCTCGCAGGTCTCGTGGGCTCGG
C6	i5_UDP0045	AATGATACGGCGACCACCGAGATCTACACCCATAAGGTTTCGTCGGCAGCGTC
C6	i7_UDP0045	CAAGCAGAAGACGGCATACGAGATTAGAATAACGGTCTCGTGGGCTCGG
C7	i5_UDP0046	AATGATACGGCGACCACCGAGATCTACACATCTCTACCATCGTCGGCAGCGTC
C7	i7_UDP0046	CAAGCAGAAGACGGCATACGAGATTAATGGATCTGTCTCGTGGGCTCGG
C8	i5_UDP0047	AATGATACGGCGACCACCGAGATCTACACCGGTGGCGAATCGTCGGCAGCGTC
C8	i7_UDP0047	CAAGCAGAAGACGGCATACGAGATTATCCAGGACGTCTCGTGGGCTCGG
C9	i5_UDP0048	AATGATACGGCGACCACCGAGATCTACACTAACAATAGGTCGTCGGCAGCGTC
C9	i7_UDP0048	CAAGCAGAAGACGGCATACGAGATAGTGCCACTGGTCTCGTGGGCTCGG
C10	i5_UDP0049	AATGATACGGCGACCACCGAGATCTACACCTGGTACACGTCGTCGGCAGCGTC
C10	i7_UDP0049	CAAGCAGAAGACGGCATACGAGATGTGCAACACTGTCTCGTGGGCTCGG
C11	i5_UDP0050	AATGATACGGCGACCACCGAGATCTACACTCAACGTGTATCGTCGGCAGCGTC
C11	i7_UDP0050	CAAGCAGAAGACGGCATACGAGATACATGGTGTCGTCTCGTGGGCTCGG
C12	i5_UDP0051	AATGATACGGCGACCACCGAGATCTACACACTGTTGTGATCGTCGGCAGCGTC
C12	i7_UDP0051	CAAGCAGAAGACGGCATACGAGATGACAGACAGGGTCTCGTGGGCTCGG
E1	i5_UDP0052	AATGATACGGCGACCACCGAGATCTACACGTGCGTCCTTTCGTCGGCAGCGTC
E1	i7_UDP0052	CAAGCAGAAGACGGCATACGAGATTCTTACATCAGTCTCGTGGGCTCGG
E2	i5_UDP0053	AATGATACGGCGACCACCGAGATCTACACAGCACATCCTTCGTCGGCAGCGTC
E2	i7_UDP0053	CAAGCAGAAGACGGCATACGAGATTTACAATTCCGTCTCGTGGGCTCGG
E3	i5_UDP0054	AATGATACGGCGACCACCGAGATCTACACTTCCGTCGCATCGTCGGCAGCGTC
E3	i7_UDP0054	CAAGCAGAAGACGGCATACGAGATAAGCTTATGCGTCTCGTGGGCTCGG
E4	i5_UDP0055	AATGATACGGCGACCACCGAGATCTACACCTTAACCACTTCGTCGGCAGCGTC
E4	i7_UDP0055	CAAGCAGAAGACGGCATACGAGATTATTCCTCAGGTCTCGTGGGCTCGG
E5	i5_UDP0056	AATGATACGGCGACCACCGAGATCTACACGCCTCGGATATCGTCGGCAGCGTC
E5	i7_UDP0056	CAAGCAGAAGACGGCATACGAGATCTCGTGCGTTGTCTCGTGGGCTCGG
E6	i5_UDP0057	AATGATACGGCGACCACCGAGATCTACACCGTCGACTGGTCGTCGGCAGCGTC
E6	i7_UDP0057	CAAGCAGAAGACGGCATACGAGATTTAGGATAGAGTCTCGTGGGCTCGG
E7	i5_UDP0058	AATGATACGGCGACCACCGAGATCTACACTACTAGTCAATCGTCGGCAGCGTC
E7	i7_UDP0058	CAAGCAGAAGACGGCATACGAGATCCGAAGCGAGGTCTCGTGGGCTCGG
E8	i5_UDP0059	AATGATACGGCGACCACCGAGATCTACACATAGACCGTTTCGTCGGCAGCGTC
E8	i7_UDP0059	CAAGCAGAAGACGGCATACGAGATGGACCAACAGGTCTCGTGGGCTCGG
E9	i5_UDP0060	AATGATACGGCGACCACCGAGATCTACACACAGTTCCAGTCGTCGGCAGCGTC
E9	i7_UDP0060	CAAGCAGAAGACGGCATACGAGATTTCCAGGTAAGTCTCGTGGGCTCGG
E10	i5_UDP0061	AATGATACGGCGACCACCGAGATCTACACAGGCATGTAGTCGTCGGCAGCGTC
E10	i7_UDP0061	CAAGCAGAAGACGGCATACGAGATTGATTAGCCAGTCTCGTGGGCTCGG
E11	i5_UDP0062	AATGATACGGCGACCACCGAGATCTACACGCAAGTCTCATCGTCGGCAGCGTC
E11	i7_UDP0062	CAAGCAGAAGACGGCATACGAGATTAACAGTGTTGTCTCGTGGGCTCGG
E12	i5_UDP0063	AATGATACGGCGACCACCGAGATCTACACTTGGCTCCGCTCGTCGGCAGCGTC
E12	i7_UDP0063	CAAGCAGAAGACGGCATACGAGATACCGCGCAATGTCTCGTGGGCTCGG
A1	i5_UDP0065	AATGATACGGCGACCACCGAGATCTACACGTAAGGCATATCGTCGGCAGCGTC
A1	i7_UDP0065	CAAGCAGAAGACGGCATACGAGATAGACACATTAGTCTCGTGGGCTCGG
A2	i5_UDP0066	AATGATACGGCGACCACCGAGATCTACACAATTGCTGCGTCGTCGGCAGCGTC
A2	i7_UDP0066	CAAGCAGAAGACGGCATACGAGATGCGTTGGTATGTCTCGTGGGCTCGG
A3	i5_UDP0067	AATGATACGGCGACCACCGAGATCTACACTTACAATTCCTCGTCGGCAGCGTC
A3	i7_UDP0067	CAAGCAGAAGACGGCATACGAGATAGCACATCCTGTCTCGTGGGCTCGG
A4	i5_UDP0068	AATGATACGGCGACCACCGAGATCTACACAACCTAGCACTCGTCGGCAGCGTC
A4	i7_UDP0068	CAAGCAGAAGACGGCATACGAGATTTGTTCCGTGGTCTCGTGGGCTCGG
A5	i5_UDP0069	AATGATACGGCGACCACCGAGATCTACACTCTGTGTGGATCGTCGGCAGCGTC
A5	i7_UDP0069	CAAGCAGAAGACGGCATACGAGATAAGTACTCCAGTCTCGTGGGCTCGG
A6	i5_UDP0070	AATGATACGGCGACCACCGAGATCTACACGGAATTCCAATCGTCGGCAGCGTC
A6	i7_UDP0070	CAAGCAGAAGACGGCATACGAGATACGTCAATACGTCTCGTGGGCTCGG
A7	i5_UDP0071	AATGATACGGCGACCACCGAGATCTACACAAGCGCGCTTTCGTCGGCAGCGTC
A7	i7_UDP0071	CAAGCAGAAGACGGCATACGAGATGGTGTACAAGGTCTCGTGGGCTCGG
A8	i5_UDP0072	AATGATACGGCGACCACCGAGATCTACACTGAGCGTTGTTCGTCGGCAGCGTC
A8	i7_UDP0072	CAAGCAGAAGACGGCATACGAGATCCACCTGTGTGTCTCGTGGGCTCGG
A9	i5_UDP0073	AATGATACGGCGACCACCGAGATCTACACATCATAGGCTTCGTCGGCAGCGTC
A9	i7_UDP0073	CAAGCAGAAGACGGCATACGAGATGTTCCGCAGGGTCTCGTGGGCTCGG
A10	i5_UDP0074	AATGATACGGCGACCACCGAGATCTACACTGTTAGAAGGTCGTCGGCAGCGTC
A10	i7_UDP0074	CAAGCAGAAGACGGCATACGAGATACCTTATGAAGTCTCGTGGGCTCGG
A11	i5_UDP0075	AATGATACGGCGACCACCGAGATCTACACGATGGATGTATCGTCGGCAGCGTC
A11	i7_UDP0075	CAAGCAGAAGACGGCATACGAGATCGCTGCAGAGGTCTCGTGGGCTCGG
A12	i5_UDP0076	AATGATACGGCGACCACCGAGATCTACACACGGCCGTCATCGTCGGCAGCGTC
A12	i7_UDP0076	CAAGCAGAAGACGGCATACGAGATGTAGAGTCAGGTCTCGTGGGCTCGG
A1	i5_UDP0097	AATGATACGGCGACCACCGAGATCTACACCCTGATACAATCGTCGGCAGCGTC
A1	i7_UDP0097	CAAGCAGAAGACGGCATACGAGATCTGACCGGCAGTCTCGTGGGCTCGG
A2	i5_UDP0098	AATGATACGGCGACCACCGAGATCTACACTTAAGTTGTGTCGTCGGCAGCGTC
A2	i7_UDP0098	CAAGCAGAAGACGGCATACGAGATGAATTGAGTGGTCTCGTGGGCTCGG
A3	i5_UDP0099	AATGATACGGCGACCACCGAGATCTACACCGGACAGTGATCGTCGGCAGCGTC
A3	i7_UDP0099	CAAGCAGAAGACGGCATACGAGATGCGTGTGAGAGTCTCGTGGGCTCGG
A4	i5_UDP0100	AATGATACGGCGACCACCGAGATCTACACGCACTACAACTCGTCGGCAGCGTC
A4	i7_UDP0100	CAAGCAGAAGACGGCATACGAGATTCTCCATTGAGTCTCGTGGGCTCGG
A5	i5_UDP0101	AATGATACGGCGACCACCGAGATCTACACTGGTGCCTGGTCGTCGGCAGCGTC
A5	i7_UDP0101	CAAGCAGAAGACGGCATACGAGATACATGCATATGTCTCGTGGGCTCGG
A6	i5_UDP0102	AATGATACGGCGACCACCGAGATCTACACTCCACGGCCTTCGTCGGCAGCGTC
A6	i7_UDP0102	CAAGCAGAAGACGGCATACGAGATCAGGCGCCATGTCTCGTGGGCTCGG
A7	i5_UDP0103	AATGATACGGCGACCACCGAGATCTACACTTGTAGTGTATCGTCGGCAGCGTC
A7	i7_UDP0103	CAAGCAGAAGACGGCATACGAGATACATAACGGAGTCTCGTGGGCTCGG
A8	i5_UDP0104	AATGATACGGCGACCACCGAGATCTACACCCACGACACGTCGTCGGCAGCGTC
A8	i7_UDP0104	CAAGCAGAAGACGGCATACGAGATTTAATAGACCGTCTCGTGGGCTCGG
A9	i5_UDP0105	AATGATACGGCGACCACCGAGATCTACACTGTGATGTATTCGTCGGCAGCGTC
A9	i7_UDP0105	CAAGCAGAAGACGGCATACGAGATACGATTGCTGGTCTCGTGGGCTCGG
A10	i5_UDP0106	AATGATACGGCGACCACCGAGATCTACACGAGCGCAATATCGTCGGCAGCGTC
A10	i7_UDP0106	CAAGCAGAAGACGGCATACGAGATTTCTACAGAAGTCTCGTGGGCTCGG
A11	i5_UDP0107	AATGATACGGCGACCACCGAGATCTACACATCTTACTGTTCGTCGGCAGCGTC
A11	i7_UDP0107	CAAGCAGAAGACGGCATACGAGATTATTGCGTTCGTCTCGTGGGCTCGG
A12	i5_UDP0108	AATGATACGGCGACCACCGAGATCTACACATGTCGTGGTTCGTCGGCAGCGTC
A12	i7_UDP0108	CAAGCAGAAGACGGCATACGAGATCATGAGTACTGTCTCGTGGGCTCGG
B1	i5_UDP0109	AATGATACGGCGACCACCGAGATCTACACGTAGCCATCATCGTCGGCAGCGTC
B1	i7_UDP0109	CAAGCAGAAGACGGCATACGAGATTAATTCTACCGTCTCGTGGGCTCGG
B2	i5_UDP0110	AATGATACGGCGACCACCGAGATCTACACTGGTTAAGAATCGTCGGCAGCGTC
B2	i7_UDP0110	CAAGCAGAAGACGGCATACGAGATACGCTAATTAGTCTCGTGGGCTCGG
B3	i5_UDP0111	AATGATACGGCGACCACCGAGATCTACACTGTTGTTCGTTCGTCGGCAGCGTC
B3	i7_UDP0111	CAAGCAGAAGACGGCATACGAGATCCTTGTTAATGTCTCGTGGGCTCGG
B4	i5_UDP0112	AATGATACGGCGACCACCGAGATCTACACCCAACAACATTCGTCGGCAGCGTC
B4	i7_UDP0112	CAAGCAGAAGACGGCATACGAGATGTAGCCATCAGTCTCGTGGGCTCGG
B5	i5_UDP0113	AATGATACGGCGACCACCGAGATCTACACACCGGCTCAGTCGTCGGCAGCGTC
B5	i7_UDP0113	CAAGCAGAAGACGGCATACGAGATCTTGTAATTCGTCTCGTGGGCTCGG
B6	i5_UDP0114	AATGATACGGCGACCACCGAGATCTACACGTTAATCTGATCGTCGGCAGCGTC
B6	i7_UDP0114	CAAGCAGAAGACGGCATACGAGATTCCAATTCTAGTCTCGTGGGCTCGG
B7	i5_UDP0115	AATGATACGGCGACCACCGAGATCTACACCGGCTAACGTTCGTCGGCAGCGTC
B7	i7_UDP0115	CAAGCAGAAGACGGCATACGAGATAGAGCTGCCTGTCTCGTGGGCTCGG
B8	i5_UDP0116	AATGATACGGCGACCACCGAGATCTACACTCCAAGAATTTCGTCGGCAGCGTC
B8	i7_UDP0116	CAAGCAGAAGACGGCATACGAGATCTTCGCCGATGTCTCGTGGGCTCGG
B9	i5_UDP0117	AATGATACGGCGACCACCGAGATCTACACCCGAACGTTGTCGTCGGCAGCGTC
B9	i7_UDP0117	CAAGCAGAAGACGGCATACGAGATTCGGTCACGGGTCTCGTGGGCTCGG
B10	i5_UDP0118	AATGATACGGCGACCACCGAGATCTACACTAACCGCCGATCGTCGGCAGCGTC
B10	i7_UDP0118	CAAGCAGAAGACGGCATACGAGATGAACAAGTATGTCTCGTGGGCTCGG
B11	i5_UDP0119	AATGATACGGCGACCACCGAGATCTACACCTCCGTGCTGTCGTCGGCAGCGTC
B11	i7_UDP0119	CAAGCAGAAGACGGCATACGAGATAATTGGCGGAGTCTCGTGGGCTCGG
B12	i5_UDP0120	AATGATACGGCGACCACCGAGATCTACACCATTCCAGCTTCGTCGGCAGCGTC
B12	i7_UDP0120	CAAGCAGAAGACGGCATACGAGATGGCCTGTCCTGTCTCGTGGGCTCGG
C1	i5_UDP0121	AATGATACGGCGACCACCGAGATCTACACGGTTATGCTATCGTCGGCAGCGTC
C1	i7_UDP0121	CAAGCAGAAGACGGCATACGAGATTAGGTTCTCTGTCTCGTGGGCTCGG
C2	i5_UDP0122	AATGATACGGCGACCACCGAGATCTACACACCACACGGTTCGTCGGCAGCGTC
C2	i7_UDP0122	CAAGCAGAAGACGGCATACGAGATACACAATATCGTCTCGTGGGCTCGG
C3	i5_UDP0123	AATGATACGGCGACCACCGAGATCTACACTAGGTTCTCTTCGTCGGCAGCGTC
C3	i7_UDP0123	CAAGCAGAAGACGGCATACGAGATTTCCTGTACGGTCTCGTGGGCTCGG
C4	i5_UDP0124	AATGATACGGCGACCACCGAGATCTACACTATGGCTCGATCGTCGGCAGCGTC
C4	i7_UDP0124	CAAGCAGAAGACGGCATACGAGATGGTAACGCAGGTCTCGTGGGCTCGG
C5	i5_UDP0125	AATGATACGGCGACCACCGAGATCTACACCTCGTGCGTTTCGTCGGCAGCGTC
C5	i7_UDP0125	CAAGCAGAAGACGGCATACGAGATTCCACGGCCTGTCTCGTGGGCTCGG
C6	i5_UDP0126	AATGATACGGCGACCACCGAGATCTACACCCAGTTGGCATCGTCGGCAGCGTC
C6	i7_UDP0126	CAAGCAGAAGACGGCATACGAGATGATACCTCCTGTCTCGTGGGCTCGG
C7	i5_UDP0127	AATGATACGGCGACCACCGAGATCTACACTGTTCGCATTTCGTCGGCAGCGTC
C7	i7_UDP0127	CAAGCAGAAGACGGCATACGAGATCAACGTCAGCGTCTCGTGGGCTCGG
C8	i5_UDP0128	AATGATACGGCGACCACCGAGATCTACACAACCGCATCGTCGTCGGCAGCGTC
C8	i7_UDP0128	CAAGCAGAAGACGGCATACGAGATCGGTTATTAGGTCTCGTGGGCTCGG
C9	i5_UDP0129	AATGATACGGCGACCACCGAGATCTACACCGAAGGTTAATCGTCGGCAGCGTC
C9	i7_UDP0129	CAAGCAGAAGACGGCATACGAGATCGCGCCTAGAGTCTCGTGGGCTCGG
C10	i5_UDP0130	AATGATACGGCGACCACCGAGATCTACACAGTGCCACTGTCGTCGGCAGCGTC
C10	i7_UDP0130	CAAGCAGAAGACGGCATACGAGATTCTTGGCTATGTCTCGTGGGCTCGG
C11	i5_UDP0131	AATGATACGGCGACCACCGAGATCTACACGAACAAGTATTCGTCGGCAGCGTC
C11	i7_UDP0131	CAAGCAGAAGACGGCATACGAGATTCACACCGAAGTCTCGTGGGCTCGG
C12	i5_UDP0132	AATGATACGGCGACCACCGAGATCTACACACGATTGCTGTCGTCGGCAGCGTC
C12	i7_UDP0132	CAAGCAGAAGACGGCATACGAGATAACGTTACATGTCTCGTGGGCTCGG
D1	i5_UDP0133	AATGATACGGCGACCACCGAGATCTACACATACCTGGATTCGTCGGCAGCGTC
D1	i7_UDP0133	CAAGCAGAAGACGGCATACGAGATCGGCCTCGTTGTCTCGTGGGCTCGG
D2	i5_UDP0134	AATGATACGGCGACCACCGAGATCTACACTCCAATTCTATCGTCGGCAGCGTC
D2	i7_UDP0134	CAAGCAGAAGACGGCATACGAGATCATAACACCAGTCTCGTGGGCTCGG
D3	i5_UDP0135	AATGATACGGCGACCACCGAGATCTACACTGAGACAGCGTCGTCGGCAGCGTC
D3	i7_UDP0135	CAAGCAGAAGACGGCATACGAGATACAGAGGCCAGTCTCGTGGGCTCGG
D4	i5_UDP0136	AATGATACGGCGACCACCGAGATCTACACACGCTAATTATCGTCGGCAGCGTC
D4	i7_UDP0136	CAAGCAGAAGACGGCATACGAGATTGGTGCCTGGGTCTCGTGGGCTCGG
D5	i5_UDP0137	AATGATACGGCGACCACCGAGATCTACACTATATTCGAGTCGTCGGCAGCGTC
D5	i7_UDP0137	CAAGCAGAAGACGGCATACGAGATTAGGAACCGGGTCTCGTGGGCTCGG
D6	i5_UDP0138	AATGATACGGCGACCACCGAGATCTACACCGGTCCGATATCGTCGGCAGCGTC
D6	i7_UDP0138	CAAGCAGAAGACGGCATACGAGATAATATTGGCCGTCTCGTGGGCTCGG
D7	i5_UDP0139	AATGATACGGCGACCACCGAGATCTACACACAATAGAGTTCGTCGGCAGCGTC
D7	i7_UDP0139	CAAGCAGAAGACGGCATACGAGATATAGGTATTCGTCTCGTGGGCTCGG
D8	i5_UDP0140	AATGATACGGCGACCACCGAGATCTACACCGGTTATTAGTCGTCGGCAGCGTC
D8	i7_UDP0140	CAAGCAGAAGACGGCATACGAGATCCTTCACGTAGTCTCGTGGGCTCGG
D9	i5_UDP0141	AATGATACGGCGACCACCGAGATCTACACGATAACAAGTTCGTCGGCAGCGTC
D9	i7_UDP0141	CAAGCAGAAGACGGCATACGAGATGGCCAATAAGGTCTCGTGGGCTCGG
D10	i5_UDP0142	AATGATACGGCGACCACCGAGATCTACACAGTTATCACATCGTCGGCAGCGTC
D10	i7_UDP0142	CAAGCAGAAGACGGCATACGAGATCAGTAGTTGTGTCTCGTGGGCTCGG
D11	i5_UDP0143	AATGATACGGCGACCACCGAGATCTACACTTCCAGGTAATCGTCGGCAGCGTC
D11	i7_UDP0143	CAAGCAGAAGACGGCATACGAGATTTCATCCAACGTCTCGTGGGCTCGG
D12	i5_UDP0144	AATGATACGGCGACCACCGAGATCTACACCATGTAGAGGTCGTCGGCAGCGTC
D12	i7_UDP0144	CAAGCAGAAGACGGCATACGAGATCAATTGGATTGTCTCGTGGGCTCGG
E1	i5_UDP0145	AATGATACGGCGACCACCGAGATCTACACGATTGTCATATCGTCGGCAGCGTC
E1	i7_UDP0145	CAAGCAGAAGACGGCATACGAGATGGCCATCATAGTCTCGTGGGCTCGG
E2	i5_UDP0146	AATGATACGGCGACCACCGAGATCTACACATTCCGCTATTCGTCGGCAGCGTC
E2	i7_UDP0146	CAAGCAGAAGACGGCATACGAGATAATTGCTGCGGTCTCGTGGGCTCGG
E3	i5_UDP0147	AATGATACGGCGACCACCGAGATCTACACGACCGCTGTGTCGTCGGCAGCGTC
E3	i7_UDP0147	CAAGCAGAAGACGGCATACGAGATTAAGGAACGTGTCTCGTGGGCTCGG
E4	i5_UDP0148	AATGATACGGCGACCACCGAGATCTACACTAGGAACCGGTCGTCGGCAGCGTC
E4	i7_UDP0148	CAAGCAGAAGACGGCATACGAGATCTATACGCGGGTCTCGTGGGCTCGG
E5	i5_UDP0149	AATGATACGGCGACCACCGAGATCTACACAGCGGTGGACTCGTCGGCAGCGTC
E5	i7_UDP0149	CAAGCAGAAGACGGCATACGAGATATTCAGAATCGTCTCGTGGGCTCGG
E6	i5_UDP0150	AATGATACGGCGACCACCGAGATCTACACTATAGATTCGTCGTCGGCAGCGTC
E6	i7_UDP0150	CAAGCAGAAGACGGCATACGAGATGTATTCTCTAGTCTCGTGGGCTCGG
E7	i5_UDP0151	AATGATACGGCGACCACCGAGATCTACACACAGAGGCCATCGTCGGCAGCGTC
E7	i7_UDP0151	CAAGCAGAAGACGGCATACGAGATCCTGATACAAGTCTCGTGGGCTCGG
E8	i5_UDP0152	AATGATACGGCGACCACCGAGATCTACACATTCCTATTGTCGTCGGCAGCGTC
E8	i7_UDP0152	CAAGCAGAAGACGGCATACGAGATGACCGCTGTGGTCTCGTGGGCTCGG
E9	i5_UDP0153	AATGATACGGCGACCACCGAGATCTACACTATTCCTCAGTCGTCGGCAGCGTC
E9	i7_UDP0153	CAAGCAGAAGACGGCATACGAGATTTCAGCGTGGGTCTCGTGGGCTCGG
E10	i5_UDP0154	AATGATACGGCGACCACCGAGATCTACACCGCCTTCTGATCGTCGGCAGCGTC
E10	i7_UDP0154	CAAGCAGAAGACGGCATACGAGATAACTCCGAACGTCTCGTGGGCTCGG
E11	i5_UDP0155	AATGATACGGCGACCACCGAGATCTACACGCGCAGAGTATCGTCGGCAGCGTC
E11	i7_UDP0155	CAAGCAGAAGACGGCATACGAGATATTCCGCTATGTCTCGTGGGCTCGG
E12	i5_UDP0156	AATGATACGGCGACCACCGAGATCTACACGGCGCCAATTTCGTCGGCAGCGTC
E12	i7_UDP0156	CAAGCAGAAGACGGCATACGAGATTGAATATTGCGTCTCGTGGGCTCGG
F1	i5_UDP0157	AATGATACGGCGACCACCGAGATCTACACAGATATGGCGTCGTCGGCAGCGTC
F1	i7_UDP0157	CAAGCAGAAGACGGCATACGAGATCGCAATCTAGGTCTCGTGGGCTCGG
F2	i5_UDP0158	AATGATACGGCGACCACCGAGATCTACACCCTGCTTGGTTCGTCGGCAGCGTC
F2	i7_UDP0158	CAAGCAGAAGACGGCATACGAGATAACCGCATCGGTCTCGTGGGCTCGG
F3	i5_UDP0159	AATGATACGGCGACCACCGAGATCTACACGACGAACAATTCGTCGGCAGCGTC
F3	i7_UDP0159	CAAGCAGAAGACGGCATACGAGATCTAGTCCGGAGTCTCGTGGGCTCGG
F4	i5_UDP0160	AATGATACGGCGACCACCGAGATCTACACTGGCGGTCCATCGTCGGCAGCGTC
F4	i7_UDP0160	CAAGCAGAAGACGGCATACGAGATGCTCCGTCACGTCTCGTGGGCTCGG
F5	i5_UDP0161	AATGATACGGCGACCACCGAGATCTACACCTTCAGTTACTCGTCGGCAGCGTC
F5	i7_UDP0161	CAAGCAGAAGACGGCATACGAGATAGATGGAATTGTCTCGTGGGCTCGG
F6	i5_UDP0162	AATGATACGGCGACCACCGAGATCTACACTCCTGACCGTTCGTCGGCAGCGTC
F6	i7_UDP0162	CAAGCAGAAGACGGCATACGAGATACACCGTTAAGTCTCGTGGGCTCGG
F7	i5_UDP0163	AATGATACGGCGACCACCGAGATCTACACCGCGCCTAGATCGTCGGCAGCGTC
F7	i7_UDP0163	CAAGCAGAAGACGGCATACGAGATGATAACAAGTGTCTCGTGGGCTCGG
F8	i5_UDP0164	AATGATACGGCGACCACCGAGATCTACACAGGATAAGTTTCGTCGGCAGCGTC
F8	i7_UDP0164	CAAGCAGAAGACGGCATACGAGATCTGGTACACGGTCTCGTGGGCTCGG
F9	i5_UDP0165	AATGATACGGCGACCACCGAGATCTACACAGGCCAGACATCGTCGGCAGCGTC
F9	i7_UDP0165	CAAGCAGAAGACGGCATACGAGATCGAAGGTTAAGTCTCGTGGGCTCGG
F10	i5_UDP0166	AATGATACGGCGACCACCGAGATCTACACCCTTGAACGGTCGTCGGCAGCGTC
F10	i7_UDP0166	CAAGCAGAAGACGGCATACGAGATATCGCATATGGTCTCGTGGGCTCGG
F11	i5_UDP0167	AATGATACGGCGACCACCGAGATCTACACCACCACCTACTCGTCGGCAGCGTC
F11	i7_UDP0167	CAAGCAGAAGACGGCATACGAGATATCATAGGCTGTCTCGTGGGCTCGG
F12	i5_UDP0168	AATGATACGGCGACCACCGAGATCTACACTTGCTTGTATTCGTCGGCAGCGTC
F12	i7_UDP0168	CAAGCAGAAGACGGCATACGAGATGATTGTCATAGTCTCGTGGGCTCGG
G1	i5_UDP0169	AATGATACGGCGACCACCGAGATCTACACCAATCTATGATCGTCGGCAGCGTC
G1	i7_UDP0169	CAAGCAGAAGACGGCATACGAGATCCAACAACATGTCTCGTGGGCTCGG
G2	i5_UDP0170	AATGATACGGCGACCACCGAGATCTACACTGGTACTGATTCGTCGGCAGCGTC
G2	i7_UDP0170	CAAGCAGAAGACGGCATACGAGATTTGGTGGTGCGTCTCGTGGGCTCGG
G3	i5_UDP0171	AATGATACGGCGACCACCGAGATCTACACTTCATCCAACTCGTCGGCAGCGTC
G3	i7_UDP0171	CAAGCAGAAGACGGCATACGAGATGCGAACGCCTGTCTCGTGGGCTCGG
G4	i5_UDP0172	AATGATACGGCGACCACCGAGATCTACACCATAACACCATCGTCGGCAGCGTC
G4	i7_UDP0172	CAAGCAGAAGACGGCATACGAGATCAACCGGAGGGTCTCGTGGGCTCGG
G5	i5_UDP0173	AATGATACGGCGACCACCGAGATCTACACTCCTATTAGCTCGTCGGCAGCGTC
G5	i7_UDP0173	CAAGCAGAAGACGGCATACGAGATAGCGGTGGACGTCTCGTGGGCTCGG
G6	i5_UDP0174	AATGATACGGCGACCACCGAGATCTACACTCTCTAGATTTCGTCGGCAGCGTC
G6	i7_UDP0174	CAAGCAGAAGACGGCATACGAGATGACGAACAATGTCTCGTGGGCTCGG
G7	i5_UDP0175	AATGATACGGCGACCACCGAGATCTACACCGCGAGCCTATCGTCGGCAGCGTC
G7	i7_UDP0175	CAAGCAGAAGACGGCATACGAGATCCACTGGTCCGTCTCGTGGGCTCGG
G8	i5_UDP0176	AATGATACGGCGACCACCGAGATCTACACGATAAGCTCTTCGTCGGCAGCGTC
G8	i7_UDP0176	CAAGCAGAAGACGGCATACGAGATTGTTAGAAGGGTCTCGTGGGCTCGG
G9	i5_UDP0177	AATGATACGGCGACCACCGAGATCTACACGAGATGTCGATCGTCGGCAGCGTC
G9	i7_UDP0177	CAAGCAGAAGACGGCATACGAGATTATATTCGAGGTCTCGTGGGCTCGG
G10	i5_UDP0178	AATGATACGGCGACCACCGAGATCTACACCTGGATATGTTCGTCGGCAGCGTC
G10	i7_UDP0178	CAAGCAGAAGACGGCATACGAGATCGCGACGATCGTCTCGTGGGCTCGG
G11	i5_UDP0179	AATGATACGGCGACCACCGAGATCTACACGGCCAATAAGTCGTCGGCAGCGTC
G11	i7_UDP0179	CAAGCAGAAGACGGCATACGAGATGCCTCGGATAGTCTCGTGGGCTCGG
G12	i5_UDP0180	AATGATACGGCGACCACCGAGATCTACACATTACTCACCTCGTCGGCAGCGTC
G12	i7_UDP0180	CAAGCAGAAGACGGCATACGAGATTGAGACAGCGGTCTCGTGGGCTCGG
H1	i5_UDP0181	AATGATACGGCGACCACCGAGATCTACACAATTGGCGGATCGTCGGCAGCGTC
H1	i7_UDP0181	CAAGCAGAAGACGGCATACGAGATTGTTCGCATTGTCTCGTGGGCTCGG
H2	i5_UDP0182	AATGATACGGCGACCACCGAGATCTACACTTGTCAACTTTCGTCGGCAGCGTC
H2	i7_UDP0182	CAAGCAGAAGACGGCATACGAGATTCCAAGAATTGTCTCGTGGGCTCGG
H3	i5_UDP0183	AATGATACGGCGACCACCGAGATCTACACGGCGAATTCTTCGTCGGCAGCGTC
H3	i7_UDP0183	CAAGCAGAAGACGGCATACGAGATGCTGTAGGAAGTCTCGTGGGCTCGG
H4	i5_UDP0184	AATGATACGGCGACCACCGAGATCTACACCAACGTCAGCTCGTCGGCAGCGTC
H4	i7_UDP0184	CAAGCAGAAGACGGCATACGAGATATACCTGGATGTCTCGTGGGCTCGG
H5	i5_UDP0185	AATGATACGGCGACCACCGAGATCTACACTCTTACATCATCGTCGGCAGCGTC
H5	i7_UDP0185	CAAGCAGAAGACGGCATACGAGATGTTGGACCGTGTCTCGTGGGCTCGG
H6	i5_UDP0186	AATGATACGGCGACCACCGAGATCTACACCGCCATACCTTCGTCGGCAGCGTC
H6	i7_UDP0186	CAAGCAGAAGACGGCATACGAGATACCAAGTTACGTCTCGTGGGCTCGG
H7	i5_UDP0187	AATGATACGGCGACCACCGAGATCTACACCTAATGTCTTTCGTCGGCAGCGTC
H7	i7_UDP0187	CAAGCAGAAGACGGCATACGAGATGTGTGGCGCTGTCTCGTGGGCTCGG
H8	i5_UDP0188	AATGATACGGCGACCACCGAGATCTACACCAACCGGAGGTCGTCGGCAGCGTC
H8	i7_UDP0188	CAAGCAGAAGACGGCATACGAGATGGCAGTAGCAGTCTCGTGGGCTCGG
H9	i5_UDP0189	AATGATACGGCGACCACCGAGATCTACACGGCAGTAGCATCGTCGGCAGCGTC
H9	i7_UDP0189	CAAGCAGAAGACGGCATACGAGATTGCGGTGTTGGTCTCGTGGGCTCGG
H10	i5_UDP0190	AATGATACGGCGACCACCGAGATCTACACTTAGGATAGATCGTCGGCAGCGTC
H10	i7_UDP0190	CAAGCAGAAGACGGCATACGAGATGATTAAGGTGGTCTCGTGGGCTCGG
H11	i5_UDP0191	AATGATACGGCGACCACCGAGATCTACACCGCAATCTAGTCGTCGGCAGCGTC
H11	i7_UDP0191	CAAGCAGAAGACGGCATACGAGATCAACATTCAAGTCTCGTGGGCTCGG
H12	i5_UDP0192	AATGATACGGCGACCACCGAGATCTACACGAGTTGTACTTCGTCGGCAGCGTC
H12	i7_UDP0192	CAAGCAGAAGACGGCATACGAGATGTGTTACCGGGTCTCGTGGGCTCGG

## Sheet: NGS oligos
P5-i5 Universal Connector A	TCGTCGGCAGCGTCAGATGTGTATAAGAGACAG
P5-i5 Universal Connector B	GTCTCGTGGGCTCGGAGATGTGTATAAGAGACAG
Tn5 mosaic end rv	[phos]CTGTCTCTTATACACATCT
