# Supplementary material for: Non-destructive transcriptomics via vesicular export
Source: Nat Commun. 2026 Apr 25;17:3812. doi: 10.1038/s41467-026-72072-w (PMC13121718; doi:10.1038/s41467-026-72072-w)
Supplement: Supplementary file 10 — Source Data [file 41467_2026_72072_MOESM10_ESM.xlsx]

## Sheet: Figure 1c
Radius (nm)	Distributution NTVE DMSO			Radius (nm)	Distribiution NTVE DOX
0.026774	0			0.0267712	0
0.0339537	0			0.0339502	0
0.0430587	0			0.0430543	0
0.0546053	0			0.0545997	0
0.0692482	0			0.0692411	0
0.0878177	0			0.0878087	0
0.111367	0			0.111355	0
0.141231	0			0.141216	0
0.179103	0			0.179085	0
0.227131	0			0.227108	0
0.288039	0			0.288009	0
0.365279	0			0.365242	0
0.463232	0			0.463185	0
0.587452	0			0.587392	0
0.744982	0			0.744906	0
0.944756	0			0.94466	0
1.1981	0			1.19798	0
1.51938	0			1.51923	0
1.92682	0			1.92662	0
2.44352	0			2.44326	0
3.09877	0			3.09845	0
3.92973	0			3.92933	0
4.98352	0			4.98301	0
6.3199	0			6.31925	0
8.01464	0			8.01382	0
10.1638	0			10.1628	0
12.8894	0			12.888	0
16.3458	19.1201			16.3441	0
20.729	70.7483			20.7269	0
26.2877	0			26.285	0
33.337	0			33.3336	0
42.2766	0			42.2723	14.3807
53.6135	0			53.608	35.8669
67.9905	0			67.9835	27.7305
86.2228	4.97044			86.2139	14.4564
109.344	4.02855			109.333	5.72193
138.666	1.13259			138.652	1.62034
175.85	0			175.832	0.223225
223.006	0			222.983	0
282.807	0			282.778	0
358.645	0			358.608	0
454.819	0			454.772	0
576.783	0			576.724	0
731.452	0			731.377	0
927.598	0			927.503	0
1176.34	0			1176.22	0
1491.79	0			1491.64	0
1891.83	0			1891.63	0
2399.14	0			2398.89	0
3042.49	0			3042.18	0
3858.36	0			3857.96	0
4893.01	0			4892.51	0
6205.12	0			6204.48	0
7869.08	0			7868.27	0
9979.24	0			9978.22	0
12655.3	0			12654	0
16048.9	0			16047.3	0
20352.6	0			20350.5	0
25810.3	0			25807.6	0
32731.6	0			32728.2	0

## Sheet: Figure 1e
1e_plots/MT_Content_Across_samples_new.svg

## Sheet: Figure 1f
1f_plots/1f_scatter.svg
also see Supplementary Data 1

## Sheet: Figure 1g
1g_plots/1g_enrichment_distribution.svg
NTVE/1g_csv at main · ggwlab/NTVE · GitHub
sn_sample	lysate_sample	log10_enrichment_factor
24L006479	24L006460	-0.172491
24L006479	24L006460	-0.191285
24L006479	24L006460	-0.656265
24L006479	24L006460	-0.565414
24L006479	24L006460	-0.715252
24L006479	24L006460	-0.91691
24L006479	24L006460	0.8224
24L006479	24L006460	0.41744
24L006479	24L006460	-0.53221
24L006479	24L006460	-0.987215
24L006479	24L006460	-0.231413
24L006479	24L006460	0.129627
24L006479	24L006460	-1.5085
24L006479	24L006460	-0.72305
24L006479	24L006460	0.241366
24L006479	24L006460	0.177299
24L006479	24L006460	-1.13261
24L006479	24L006460	-1.26874
24L006479	24L006460	0.443377
24L006479	24L006460	-0.0161738
24L006479	24L006460	-0.356782
24L006479	24L006460	-0.40503
24L006479	24L006460	1.02761
24L006479	24L006460	-0.570295
24L006479	24L006460	-0.180895
24L006479	24L006460	0.403695
24L006479	24L006460	-1.20163
24L006479	24L006460	-0.431745
24L006479	24L006460	0.0623539
24L006479	24L006460	-0.963256
24L006479	24L006460	0.368321
24L006479	24L006460	-0.348202
24L006479	24L006460	0.0811353
24L006479	24L006460	-0.280728
24L006479	24L006460	-0.278916
24L006479	24L006460	-0.68392
24L006479	24L006460	0.215128
24L006479	24L006460	-0.252983
24L006479	24L006460	-0.0411559
24L006479	24L006460	-0.0184496
24L006479	24L006460	-1.10991
24L006479	24L006460	-0.435173
24L006479	24L006460	-0.38806
24L006479	24L006460	0.230487
24L006479	24L006460	-0.150804
24L006479	24L006460	-0.927061
24L006479	24L006460	0.459475
24L006479	24L006460	0.496287
24L006479	24L006460	-0.598331
24L006479	24L006460	-0.541266
24L006479	24L006460	0.463198
24L006479	24L006460	0.902756
24L006479	24L006460	-1.07286
24L006479	24L006460	-0.648662
24L006479	24L006460	0.0126725
24L006479	24L006460	0.356711
24L006479	24L006460	-0.445504
24L006479	24L006460	0.28118
24L006479	24L006460	0.637718
24L006479	24L006460	-0.460949
24L006479	24L006460	0.170516
24L006479	24L006460	-0.137136
24L006479	24L006460	0.76105
24L006479	24L006460	0.207376
24L006479	24L006460	-0.533569
24L006479	24L006460	-0.156186
24L006479	24L006460	-0.380092
24L006479	24L006460	0.164818
24L006479	24L006460	-0.573529
24L006479	24L006460	-0.182842
24L006479	24L006460	0.0344707
24L006479	24L006460	-0.341145
24L006479	24L006460	-0.437613
24L006479	24L006460	-0.0540775
24L006479	24L006460	-0.111127
24L006479	24L006460	0.313063
24L006479	24L006460	0.346344
24L006479	24L006460	-0.742445
24L006479	24L006460	-1.13592
24L006479	24L006460	0.311684
24L006479	24L006460	0.292119
24L006479	24L006460	-0.118845
24L006479	24L006460	-0.0944542
24L006479	24L006460	-0.353952
24L006479	24L006460	-0.849802
24L006479	24L006460	-0.364597
24L006479	24L006460	0.565412
24L006479	24L006460	-0.204251
24L006479	24L006460	0.442488
24L006479	24L006460	-0.351937
24L006479	24L006460	-0.168218
24L006479	24L006460	0.41186
24L006479	24L006460	0.0959642
24L006479	24L006460	-0.108229
24L006479	24L006460	-0.292282
24L006479	24L006460	0.00140271
24L006479	24L006460	-0.162871
24L006479	24L006460	-0.129599
24L006479	24L006460	-0.0758215
24L006479	24L006460	-0.0710663
24L006479	24L006460	-0.168282
24L006479	24L006460	0.687837
24L006479	24L006460	-0.292077
24L006479	24L006460	-0.323417
24L006479	24L006460	-0.711615
24L006479	24L006460	0.37111
24L006479	24L006460	-0.464614
24L006479	24L006460	0.6931
24L006479	24L006460	0.253683
24L006479	24L006460	-0.71017
24L006479	24L006460	-0.833203
24L006479	24L006460	-0.0774393
24L006479	24L006460	0.22494
24L006479	24L006460	0.238057
24L006479	24L006460	0.163133
24L006479	24L006460	0.507053
24L006479	24L006460	-0.563222
24L006479	24L006460	0.354104
24L006479	24L006460	-0.704885
24L006479	24L006460	0.473908
24L006479	24L006460	0.737718
24L006479	24L006460	-0.909723
24L006479	24L006460	-0.37167
24L006479	24L006460	-0.454259
24L006479	24L006460	-0.861454
24L006479	24L006460	-0.413864
24L006479	24L006460	-0.78173
24L006479	24L006460	-0.220219
24L006479	24L006460	-0.405851
24L006479	24L006460	-0.467242
24L006479	24L006460	0.165695
24L006479	24L006460	-0.353176
24L006479	24L006460	-0.210739
24L006479	24L006460	0.0706777
24L006479	24L006460	0.0259102
24L006479	24L006460	-0.0171492
24L006479	24L006460	0.577974
24L006479	24L006460	0.0665923
24L006479	24L006460	-0.451847
24L006479	24L006460	-0.1935
24L006479	24L006460	-0.441688
24L006479	24L006460	0.117394
24L006479	24L006460	-0.205458
24L006479	24L006460	0.212036
24L006479	24L006460	-0.32674
24L006479	24L006460	-0.344087
24L006479	24L006460	-0.30091
24L006479	24L006460	0.292264
24L006479	24L006460	0.750468
24L006479	24L006460	-0.473141
24L006479	24L006460	0.214
24L006479	24L006460	-0.569062
24L006479	24L006460	-0.225437
24L006479	24L006460	0.547737
24L006479	24L006460	-1.32218
24L006479	24L006460	0.450104
24L006479	24L006460	0.144204
24L006479	24L006460	-1.15745
24L006479	24L006460	0.0416362
24L006479	24L006460	-0.20928
24L006479	24L006460	-0.181918
24L006479	24L006460	-0.362528
24L006479	24L006460	0.65038
24L006479	24L006460	-0.35762
24L006479	24L006460	-1.22359
24L006479	24L006460	-0.553637
24L006479	24L006460	-0.134632
24L006479	24L006460	0.0618269
24L006479	24L006460	-0.726033
24L006479	24L006460	0.299723
24L006479	24L006460	-0.212849
24L006479	24L006460	-1.45912
24L006479	24L006460	0.280995
24L006479	24L006460	0.211136
24L006479	24L006460	-0.0111392
24L006479	24L006460	-0.432438
24L006479	24L006460	-0.35536
24L006479	24L006460	0.351841
24L006479	24L006460	-0.0420382
24L006479	24L006460	-0.738778
24L006479	24L006460	-0.186231
24L006479	24L006460	0.427879
24L006479	24L006460	-1.34078
24L006479	24L006460	-0.126006
24L006479	24L006460	-0.566994
24L006479	24L006460	-0.644508
24L006479	24L006460	0.487045
24L006479	24L006460	-0.110025
24L006479	24L006460	-0.236552
24L006479	24L006460	-0.0172006
24L006479	24L006460	0.767731
24L006479	24L006460	-0.0384177
24L006479	24L006460	-0.417095
24L006479	24L006460	0.708113
24L006479	24L006460	-0.161375
24L006479	24L006460	0.420427
24L006479	24L006460	-0.40746
24L006479	24L006460	-0.5149
24L006479	24L006460	-0.95389
24L006479	24L006460	-0.587184
24L006479	24L006460	-1.81135
24L006479	24L006460	-0.195675
24L006479	24L006460	-0.677044
24L006479	24L006460	-1.4629
24L006479	24L006460	-0.423061
24L006479	24L006460	-0.299979
24L006479	24L006460	0.0305096
24L006479	24L006460	-0.0559361
24L006479	24L006460	0.246908
24L006479	24L006460	-0.393996
24L006479	24L006460	0.582623
24L006479	24L006460	0.276436
24L006479	24L006460	-0.00503824
24L006479	24L006460	0.0199799
24L006479	24L006460	-1.01083
24L006479	24L006460	-0.430368
24L006479	24L006460	-0.223333
24L006479	24L006460	-0.419916
24L006479	24L006460	-0.0518059
24L006479	24L006460	-0.108836
24L006479	24L006460	-0.813242
24L006479	24L006460	-0.403481
24L006479	24L006460	-1.2808
24L006479	24L006460	-0.100432
24L006479	24L006460	-0.0498137
24L006479	24L006460	-0.0310791
24L006479	24L006460	-0.499073
24L006479	24L006460	0.409986
24L006479	24L006460	-0.488274
24L006479	24L006460	-0.857064
24L006479	24L006460	-0.0587953
24L006479	24L006460	-0.199856
24L006479	24L006460	-1.1281
24L006479	24L006460	-0.121377
24L006479	24L006460	-0.351524
24L006479	24L006460	0.27301
24L006479	24L006460	-0.13854
24L006479	24L006460	0.576576
24L006479	24L006460	0.144226
24L006479	24L006460	-0.0822219
24L006479	24L006460	-0.498852
24L006479	24L006460	-0.323389
24L006479	24L006460	-0.0370684
24L006479	24L006460	0.237626
24L006479	24L006460	-0.341015
24L006479	24L006460	-0.402819
24L006479	24L006460	0.183085
24L006479	24L006460	-0.168504
24L006479	24L006460	-0.318781
24L006479	24L006460	-0.870511
24L006479	24L006460	0.147171
24L006479	24L006460	-0.469317
24L006479	24L006460	-0.26498
24L006479	24L006460	0.203652
24L006479	24L006460	-0.29601
24L006479	24L006460	-1.14918
24L006479	24L006460	-1.28818
24L006479	24L006460	-0.515223
24L006479	24L006460	-0.0598926
24L006479	24L006460	0.538859
24L006479	24L006460	0.0122529
24L006479	24L006460	-0.852782
24L006479	24L006460	-0.238131
24L006479	24L006460	-0.341408
24L006479	24L006460	0.460358
24L006479	24L006460	-0.829891
24L006479	24L006460	0.470028
24L006479	24L006460	0.37555
24L006479	24L006460	-0.335466
24L006479	24L006460	0.029307
24L006479	24L006460	0.630604
24L006479	24L006460	0.650205
24L006479	24L006460	-0.602743
24L006479	24L006460	-0.393182
24L006479	24L006460	-0.339401
24L006479	24L006460	-0.0915437
24L006479	24L006460	-0.314417
24L006479	24L006460	-0.581545
24L006479	24L006460	0.276803
24L006479	24L006460	0.0433033
24L006479	24L006460	-0.144501
24L006479	24L006460	-0.453917
24L006479	24L006460	0.141079
24L006479	24L006460	-0.76961
24L006479	24L006460	-0.631099
24L006479	24L006460	-0.380299
24L006479	24L006460	-0.470322
24L006479	24L006460	0.445988
24L006479	24L006460	-1.38564
24L006479	24L006460	-0.0349143
24L006479	24L006460	-0.161324
24L006479	24L006460	-0.0570868
24L006479	24L006460	-0.333795
24L006479	24L006460	-1.58534
24L006479	24L006460	-1.05971
24L006479	24L006460	-0.738413
24L006479	24L006460	0.404215
24L006479	24L006460	-0.0658412
24L006479	24L006460	0.131725
24L006479	24L006460	0.406167
24L006479	24L006460	-0.165077
24L006479	24L006460	-0.477193
24L006479	24L006460	0.820591
24L006479	24L006460	-1.46108
24L006479	24L006460	-0.0448328
24L006479	24L006460	-0.358519
24L006479	24L006460	-0.817654
24L006479	24L006460	0.17348
24L006479	24L006460	-0.412547
24L006479	24L006460	-0.247069
24L006479	24L006460	-0.18341
24L006479	24L006460	-0.733398
24L006479	24L006460	0.482356
24L006479	24L006460	-0.156408
24L006479	24L006460	-0.159993
24L006479	24L006460	-0.643063
24L006479	24L006460	-0.71081
24L006479	24L006460	0.933023
24L006479	24L006460	-0.882856
24L006479	24L006460	-0.482635
24L006479	24L006460	-0.185693
24L006479	24L006460	-1.05128
24L006479	24L006460	0.290804
24L006479	24L006460	0.299217
24L006479	24L006460	0.664879
24L006479	24L006460	-0.587576
24L006479	24L006460	-0.327226
24L006479	24L006460	-0.338991
24L006479	24L006460	-0.53728
24L006479	24L006460	0.381466
24L006479	24L006460	0.0310689
24L006479	24L006460	-0.0800816
24L006479	24L006460	-0.794891
24L006479	24L006460	-1.24174
24L006479	24L006460	-0.20452
24L006479	24L006460	0.228817
24L006479	24L006460	0.364992
24L006479	24L006460	0.360881
24L006479	24L006460	-0.295862
24L006479	24L006460	-0.0100859
24L006479	24L006460	-0.58962
24L006479	24L006460	0.36519
24L006479	24L006460	0.93406
24L006479	24L006460	-0.20469
24L006479	24L006460	-0.676202
24L006479	24L006460	-0.081939
24L006479	24L006460	0.0542987
24L006479	24L006460	-0.144156
24L006479	24L006460	-1.43382
24L006479	24L006460	0.856251
24L006479	24L006460	-0.949535
24L006479	24L006460	-0.109664
24L006479	24L006460	-0.0382318
24L006479	24L006460	-0.231441
24L006479	24L006460	-0.644987
24L006479	24L006460	-1.18778
24L006479	24L006460	0.176775
24L006479	24L006460	-0.294514
24L006479	24L006460	-0.496609
24L006479	24L006460	0.0296559
24L006479	24L006460	0.484496
24L006479	24L006460	0.208859
24L006479	24L006460	-0.190986
24L006479	24L006460	-0.775684
24L006479	24L006460	0.275371
24L006479	24L006460	-1.09468
24L006479	24L006460	-0.53754
24L006479	24L006460	-0.357262
24L006479	24L006460	0.0113011
24L006479	24L006460	-0.252339
24L006479	24L006460	-0.601093
24L006479	24L006460	0.154076
24L006479	24L006460	-0.500377
24L006479	24L006460	-0.898559
24L006479	24L006460	-0.784306
24L006479	24L006460	-0.188121
24L006479	24L006460	-1.10294
24L006479	24L006460	-0.857064
24L006479	24L006460	0.0549637
24L006479	24L006460	0.889915
24L006479	24L006460	0.748022
24L006479	24L006460	0.248197
24L006479	24L006460	-1.05936
24L006479	24L006460	-0.420496
24L006479	24L006460	0.259665
24L006479	24L006460	0.110055
24L006479	24L006460	-0.16761
24L006479	24L006460	0.0287064
24L006479	24L006460	-0.650495
24L006479	24L006460	0.0849799
24L006479	24L006460	0.167085
24L006479	24L006460	0.233855
24L006479	24L006460	-0.0877016
24L006479	24L006460	-0.746797
24L006479	24L006460	0.379589
24L006479	24L006460	-0.0259605
24L006479	24L006460	-0.294156
24L006479	24L006460	-0.995678
24L006479	24L006460	-0.0852475
24L006479	24L006460	-0.329409
24L006479	24L006460	-0.648431
24L006479	24L006460	-0.686474
24L006479	24L006460	-0.255814
24L006479	24L006460	0.544087
24L006479	24L006460	-1.097
24L006479	24L006460	0.383283
24L006479	24L006460	-0.0532025
24L006479	24L006460	0.107525
24L006479	24L006460	-0.56395
24L006479	24L006460	-0.749006
24L006479	24L006460	-0.704325
24L006479	24L006460	-0.100008
24L006479	24L006460	-0.429735
24L006479	24L006460	-0.178059
24L006479	24L006460	-1.44321
24L006479	24L006460	0.0828434
24L006479	24L006460	-0.241768
24L006479	24L006460	-0.140906
24L006479	24L006460	-0.746797
24L006479	24L006460	0.163769
24L006479	24L006460	-0.758463
24L006479	24L006460	-0.606658
24L006479	24L006460	0.0818474
24L006479	24L006460	-0.730135
24L006479	24L006460	-1.26784
24L006479	24L006460	-0.673009
24L006479	24L006460	0.186992
24L006479	24L006460	0.299137
24L006479	24L006460	-0.22572
24L006479	24L006460	-0.139002
24L006479	24L006460	0.405168
24L006479	24L006460	0.072343
24L006479	24L006460	0.359384
24L006479	24L006460	-1.06304
24L006479	24L006460	0.0470088
24L006479	24L006460	-0.567453
24L006479	24L006460	-1.27892
24L006479	24L006460	-0.535663
24L006479	24L006460	-0.0849097
24L006479	24L006460	-0.192081
24L006479	24L006460	-1.42022
24L006479	24L006460	-0.510443
24L006479	24L006460	-0.626943
24L006479	24L006460	0.213707
24L006479	24L006460	-0.263317
24L006479	24L006460	-0.224796
24L006479	24L006460	0.129784
24L006479	24L006460	-0.350144
24L006479	24L006460	-0.262505
24L006479	24L006460	-0.852618
24L006479	24L006460	0.540015
24L006479	24L006460	-0.911872
24L006479	24L006460	0.262214
24L006479	24L006460	-1.413
24L006479	24L006460	-0.507484
24L006479	24L006460	0.180518
24L006479	24L006460	-0.867448
24L006479	24L006460	-0.272683
24L006479	24L006460	-0.130277
24L006479	24L006460	-0.411134
24L006479	24L006460	0.337133
24L006479	24L006460	-0.489692
24L006479	24L006460	-0.357647
24L006479	24L006460	0.254767
24L006479	24L006460	-0.484327
24L006479	24L006460	-1.16543
24L006479	24L006460	-0.150582
24L006479	24L006460	-0.433818
24L006479	24L006460	-1.03588
24L006479	24L006460	-0.982193
24L006479	24L006460	-0.551227
24L006479	24L006460	-0.846381
24L006479	24L006460	0.529697
24L006479	24L006460	0.294266
24L006479	24L006460	-0.219097
24L006479	24L006460	-0.0047715
24L006479	24L006460	-0.0101476
24L006479	24L006460	0.145271
24L006479	24L006460	-0.985938
24L006479	24L006460	0.453272
24L006479	24L006460	-1.79555
24L006479	24L006460	-0.881987
24L006479	24L006460	-0.411717
24L006479	24L006460	-0.718747
24L006479	24L006460	0.374193
24L006479	24L006460	0.360865
24L006479	24L006460	-0.166669
24L006479	24L006460	0.104821
24L006479	24L006460	-0.0847072
24L006479	24L006460	-0.237635
24L006479	24L006460	-0.501676
24L006479	24L006460	0.0943924
24L006479	24L006460	-0.348807
24L006479	24L006460	-0.0832016
24L006479	24L006460	-0.240654
24L006479	24L006460	-0.264952
24L006479	24L006460	0.0829618
24L006479	24L006460	0.235189
24L006479	24L006460	0.421499
24L006479	24L006460	-0.109272
24L006479	24L006460	0.194664
24L006479	24L006460	-0.613098
24L006479	24L006460	0.784452
24L006479	24L006460	0.668241
24L006479	24L006460	-0.737349
24L006479	24L006460	0.429153
24L006479	24L006460	-0.78045
24L006479	24L006460	0.113884
24L006479	24L006460	-0.16336
24L006479	24L006460	-0.751194
24L006479	24L006460	-0.948591
24L006479	24L006460	-0.19078
24L006479	24L006460	-0.461888
24L006479	24L006460	-0.483746
24L006479	24L006460	-0.637646
24L006479	24L006460	0.283856
24L006479	24L006460	-0.0313766
24L006479	24L006460	-1.90474
24L006479	24L006460	0.614504
24L006479	24L006460	-1.1288
24L006479	24L006460	-0.340186
24L006479	24L006460	-0.992468
24L006479	24L006460	0.119974
24L006479	24L006460	0.304687
24L006479	24L006460	-1.27978
24L006479	24L006460	-0.0912839
24L006479	24L006460	-0.264357
24L006479	24L006460	-1.29508
24L006479	24L006460	0.172515
24L006479	24L006460	-0.0293471
24L006479	24L006460	-0.626133
24L006479	24L006460	-0.3949
24L006479	24L006460	-0.0833525
24L006479	24L006460	0.105451
24L006479	24L006460	0.017533
24L006479	24L006460	0.0960588
24L006479	24L006460	-0.196408
24L006479	24L006460	-0.127105
24L006479	24L006460	-0.606213
24L006479	24L006460	-0.151343
24L006479	24L006460	-0.652729
24L006479	24L006460	0.26809
24L006479	24L006460	-0.143368
24L006479	24L006460	-0.390912
24L006479	24L006460	-0.25583
24L006479	24L006460	-0.457873
24L006479	24L006460	-0.690874
24L006479	24L006460	0.19564
24L006479	24L006460	0.234943
24L006479	24L006460	-0.996111
24L006479	24L006460	0.162978
24L006479	24L006460	-0.369711
24L006479	24L006460	0.346904
24L006479	24L006460	-0.817633
24L006479	24L006460	-0.309451
24L006479	24L006460	-0.173308
24L006479	24L006460	0.474597
24L006479	24L006460	-0.390543
24L006479	24L006460	-0.657243
24L006479	24L006460	0.0411945
24L006479	24L006460	0.232087
24L006479	24L006460	-1.3471
24L006479	24L006460	-0.184763
24L006479	24L006460	0.640886
24L006479	24L006460	0.563096
24L006479	24L006460	-0.440468
24L006479	24L006460	0.118782
24L006479	24L006460	-0.649684
24L006479	24L006460	0.135499
24L006479	24L006460	-0.290322
24L006479	24L006460	-0.221125
24L006479	24L006460	-0.904457
24L006479	24L006460	-0.795546
24L006479	24L006460	0.308053
24L006479	24L006460	-0.0587339
24L006479	24L006460	-0.376043
24L006479	24L006460	-0.332019
24L006479	24L006460	0.224174
24L006479	24L006460	-0.169925
24L006479	24L006460	-0.711398
24L006479	24L006460	0.375908
24L006479	24L006460	-0.044527
24L006479	24L006460	0.162267
24L006479	24L006460	-0.388491
24L006479	24L006460	0.0650226
24L006479	24L006460	0.1325
24L006479	24L006460	-0.201226
24L006479	24L006460	0.0582678
24L006479	24L006460	-1.03042
24L006479	24L006460	0.974857
24L006479	24L006460	0.14637
24L006479	24L006460	0.144973
24L006479	24L006460	-0.779558
24L006479	24L006460	-0.171589
24L006479	24L006460	-0.029105
24L006479	24L006460	-1.26429
24L006479	24L006460	-0.1257
24L006479	24L006460	0.275595
24L006479	24L006460	-0.396084
24L006479	24L006460	-0.00262809
24L006479	24L006460	-0.0997219
24L006479	24L006460	-0.119424
24L006479	24L006460	0.152011
24L006479	24L006460	0.3174
24L006479	24L006460	-0.281834
24L006479	24L006460	-1.29662
24L006479	24L006460	0.140559
24L006479	24L006460	0.241248
24L006479	24L006460	0.0595574
24L006479	24L006460	-0.54727
24L006479	24L006460	0.902869
24L006479	24L006460	-1.01205
24L006479	24L006460	-0.02786
24L006479	24L006460	0.077743
24L006479	24L006460	-0.872202
24L006479	24L006460	-0.692677
24L006479	24L006460	-0.0535443
24L006479	24L006460	0.191497
24L006479	24L006460	-0.789313
24L006479	24L006460	-0.159965
24L006479	24L006460	-0.212757
24L006479	24L006460	-0.488176
24L006479	24L006460	-0.407085
24L006479	24L006460	-0.583806
24L006479	24L006460	-0.574269
24L006479	24L006460	-0.733733
24L006479	24L006460	-0.593228
24L006479	24L006460	-0.141682
24L006479	24L006460	-0.691715
24L006479	24L006460	-0.311354
24L006479	24L006460	-0.0915781
24L006479	24L006460	0.117222
24L006479	24L006460	0.0219183
24L006479	24L006460	-0.681163
24L006479	24L006460	-0.284266
24L006479	24L006460	-0.657551
24L006479	24L006460	-0.164374
24L006479	24L006460	-0.23545
24L006479	24L006460	-0.1381
24L006479	24L006460	-1.03618
24L006479	24L006460	-0.893638
24L006479	24L006460	-0.880976
24L006479	24L006460	-0.112716
24L006479	24L006460	0.327435
24L006479	24L006460	-1.63428
24L006479	24L006460	0.100532
24L006479	24L006460	0.475851
24L006479	24L006460	-0.349934
24L006479	24L006460	-0.53874
24L006479	24L006460	0.169977
24L006479	24L006460	-0.412352
24L006479	24L006460	-0.0714395
24L006479	24L006460	-0.770563
24L006479	24L006460	0.0575437
24L006479	24L006460	-0.305151
24L006479	24L006460	-0.223844
24L006479	24L006460	-0.167289
24L006479	24L006460	0.456994
24L006479	24L006460	-0.277894
24L006479	24L006460	-0.885754
24L006479	24L006460	-0.345898
24L006479	24L006460	0.294427
24L006479	24L006460	-0.651672
24L006479	24L006460	-0.842738
24L006479	24L006460	0.39076
24L006479	24L006460	0.170797
24L006479	24L006460	-1.80274
24L006479	24L006460	-0.0575906
24L006479	24L006460	-0.20686
24L006479	24L006460	-0.433818
24L006479	24L006460	-0.944746
24L006479	24L006460	-0.859439
24L006479	24L006460	1.14685
24L006479	24L006460	-0.835919
24L006479	24L006460	-0.425529
24L006479	24L006460	-0.395711
24L006479	24L006460	-0.23429
24L006479	24L006460	0.387248
24L006479	24L006460	0.53504
24L006479	24L006460	-0.50317
24L006479	24L006460	-0.197311
24L006479	24L006460	-0.26514
24L006479	24L006460	-0.0192787
24L006479	24L006460	-0.550923
24L006479	24L006460	0.44894
24L006479	24L006460	-0.0446022
24L006479	24L006460	0.540717
24L006479	24L006460	-0.0655139
24L006479	24L006460	0.884784
24L006479	24L006460	-0.0617737
24L006479	24L006460	-0.729074
24L006479	24L006460	0.260895
24L006479	24L006460	-0.238237
24L006479	24L006460	0.0310602
24L006479	24L006460	-0.534845
24L006479	24L006460	-0.684037
24L006479	24L006460	0.00385357
24L006479	24L006460	-0.725049
24L006479	24L006460	0.529021
24L006479	24L006460	-0.801795
24L006479	24L006460	-0.730907
24L006479	24L006460	-0.250281
24L006479	24L006460	-1.03818
24L006479	24L006460	-0.450114
24L006479	24L006460	-0.893122
24L006479	24L006460	-0.383631
24L006479	24L006460	0.349892
24L006479	24L006460	0.942431
24L006479	24L006460	0.117276
24L006479	24L006460	0.0196518
24L006479	24L006460	-1.06277
24L006479	24L006460	-0.880588
24L006479	24L006460	0.0953875
24L006479	24L006460	-0.527144
24L006479	24L006460	0.343298
24L006479	24L006460	-1.14878
24L006479	24L006460	0.248733
24L006479	24L006460	-0.250795
24L006479	24L006460	0.113297
24L006479	24L006460	-1.72607
24L006479	24L006460	-0.243858
24L006479	24L006460	-1.39149
24L006479	24L006460	0.5465
24L006479	24L006460	0.308884
24L006479	24L006460	-0.787653
24L006479	24L006460	0.0350072
24L006479	24L006460	-0.684367
24L006479	24L006460	-0.137362
24L006479	24L006460	-1.45861
24L006479	24L006460	-0.695429
24L006479	24L006460	-0.127854
24L006479	24L006460	0.0457806
24L006479	24L006460	-0.572997
24L006479	24L006460	0.0315782
24L006479	24L006460	0.12926
24L006479	24L006460	0.161455
24L006479	24L006460	-0.716474
24L006479	24L006460	-0.400344
24L006479	24L006460	-0.598086
24L006479	24L006460	-0.400664
24L006479	24L006460	-0.237119
24L006479	24L006460	-0.0486148
24L006479	24L006460	0.254728
24L006479	24L006460	0.651304
24L006479	24L006460	-0.814693
24L006479	24L006460	-1.06443
24L006479	24L006460	-0.824545
24L006479	24L006460	-1.09812
24L006479	24L006460	-1.19641
24L006479	24L006460	-0.283745
24L006479	24L006460	0.310749
24L006479	24L006460	-0.978661
24L006479	24L006460	-0.522593
24L006479	24L006460	0.217342
24L006479	24L006460	-0.391757
24L006479	24L006460	-0.586629
24L006479	24L006460	-1.68909
24L006479	24L006460	-1.00003
24L006479	24L006460	-0.161898
24L006479	24L006460	-0.263574
24L006479	24L006460	0.408632
24L006479	24L006460	-0.765968
24L006479	24L006460	-0.101806
24L006479	24L006460	-1.38988
24L006479	24L006460	-0.223177
24L006479	24L006460	0.199506
24L006479	24L006460	0.781846
24L006479	24L006460	0.116428
24L006479	24L006460	0.450286
24L006479	24L006460	0.171256
24L006479	24L006460	-0.1501
24L006479	24L006460	-0.316157
24L006479	24L006460	-0.297986
24L006479	24L006460	-0.252264
24L006479	24L006460	-0.370299
24L006479	24L006460	-0.479149
24L006479	24L006460	-0.196366
24L006479	24L006460	0.0123916
24L006479	24L006460	-0.205257
24L006479	24L006460	0.00337169
24L006479	24L006460	-0.0163558
24L006479	24L006460	0.188175
24L006479	24L006460	-0.121032
24L006479	24L006460	0.542018
24L006479	24L006460	-0.487588
24L006479	24L006460	-0.522503
24L006479	24L006460	-0.559239
24L006479	24L006460	-0.185948
24L006479	24L006460	-0.0301256
24L006479	24L006460	-0.464424
24L006479	24L006460	-0.199341
24L006479	24L006460	-0.1088
24L006479	24L006460	-0.666391
24L006479	24L006460	-0.524504
24L006479	24L006460	-0.152841
24L006479	24L006460	0.682911
24L006479	24L006460	0.249015
24L006479	24L006460	0.231469
24L006479	24L006460	-0.60807
24L006479	24L006460	-1.87898
24L006479	24L006460	-0.512999
24L006479	24L006460	0.0740379
24L006479	24L006460	-0.626744
24L006479	24L006460	-0.31197
24L006479	24L006460	0.581669
24L006479	24L006460	-0.479051
24L006479	24L006460	-0.804506
24L006479	24L006460	0.174503
24L006479	24L006460	0.696516
24L006479	24L006460	-1.00397
24L006479	24L006460	-0.144945
24L006479	24L006460	-0.675225
24L006479	24L006460	-0.0541539
24L006479	24L006460	-0.262162
24L006479	24L006460	-0.307517
24L006479	24L006460	-0.544859
24L006479	24L006460	-0.419788
24L006479	24L006460	-0.575492
24L006479	24L006460	-0.059359
24L006479	24L006460	-0.48626
24L006479	24L006460	-0.182519
24L006479	24L006460	-0.950793
24L006479	24L006460	0.133462
24L006479	24L006460	0.298121
24L006479	24L006460	0.279875
24L006479	24L006460	-0.113638
24L006479	24L006460	-0.203845
24L006479	24L006460	0.18147
24L006479	24L006460	-0.410985
24L006479	24L006460	0.313342
24L006479	24L006460	-0.493404
24L006479	24L006460	-0.160517
24L006479	24L006460	0.131745
24L006479	24L006460	-0.319921
24L006479	24L006460	0.400132
24L006479	24L006460	-0.432768
24L006479	24L006460	0.0504743
24L006479	24L006460	-0.670319
24L006479	24L006460	-0.474112
24L006479	24L006460	-0.338351
24L006479	24L006460	-0.288809
24L006479	24L006460	0.511748
24L006479	24L006460	-0.252203
24L006479	24L006460	-0.823309
24L006479	24L006460	-0.8084
24L006479	24L006460	-1.8917
24L006479	24L006460	-0.440127
24L006479	24L006460	-0.0316425
24L006479	24L006460	-1.26278
24L006479	24L006460	9.82707e-05
24L006479	24L006460	0.702846
24L006479	24L006460	0.660584
24L006479	24L006460	-0.98608
24L006479	24L006460	-0.383059
24L006479	24L006460	-1.07194
24L006479	24L006460	0.177342
24L006479	24L006460	-0.729816
24L006479	24L006460	-0.963163
24L006479	24L006460	-1.73048
24L006479	24L006460	-1.45287
24L006479	24L006460	-1.43742
24L006479	24L006460	-0.167905
24L006479	24L006460	0.219395
24L006479	24L006460	-0.798205
24L006479	24L006460	-0.402035
24L006479	24L006460	-0.376675
24L006479	24L006460	0.144068
24L006479	24L006460	-0.511395
24L006479	24L006460	-0.189361
24L006479	24L006460	0.637191
24L006479	24L006460	-0.829466
24L006479	24L006460	-0.0620688
24L006479	24L006460	0.0565929
24L006479	24L006460	0.11919
24L006479	24L006460	0.0401704
24L006479	24L006460	-0.259678
24L006479	24L006460	-0.665836
24L006479	24L006460	-0.480751
24L006479	24L006460	-0.519495
24L006479	24L006460	-0.957957
24L006479	24L006460	-0.316992
24L006479	24L006460	-0.333434
24L006479	24L006460	-0.440462
24L006479	24L006460	0.229494
24L006479	24L006460	-0.340368
24L006479	24L006460	0.195698
24L006479	24L006460	0.250581
24L006479	24L006460	-0.53648
24L006479	24L006460	-0.733513
24L006479	24L006460	0.700542
24L006479	24L006460	-0.584015
24L006479	24L006460	-0.641517
24L006479	24L006460	-0.470247
24L006479	24L006460	-0.22512
24L006479	24L006460	-0.251841
24L006479	24L006460	0.326204
24L006479	24L006460	0.360304
24L006479	24L006460	-0.730526
24L006479	24L006460	-0.548347
24L006479	24L006460	0.369088
24L006479	24L006460	0.311804
24L006479	24L006460	0.233677
24L006479	24L006460	0.421673
24L006479	24L006460	-0.734848
24L006479	24L006460	-0.322387
24L006479	24L006460	-0.546503
24L006479	24L006460	-0.0608418
24L006479	24L006460	-0.419347
24L006479	24L006460	-0.920504
24L006479	24L006460	0.149861
24L006479	24L006460	-1.04558
24L006479	24L006460	-0.0638196
24L006479	24L006460	-0.220977
24L006479	24L006460	-1.00476
24L006479	24L006460	0.391249
24L006479	24L006460	-1.19565
24L006479	24L006460	-0.247891
24L006479	24L006460	-1.2668
24L006479	24L006460	0.442049
24L006479	24L006460	-0.916889
24L006479	24L006460	-0.943989
24L006479	24L006460	-0.664609
24L006479	24L006460	-0.615317
24L006479	24L006460	-0.874666
24L006479	24L006460	-0.62415
24L006479	24L006460	-0.858619
24L006479	24L006460	-0.220747
24L006479	24L006460	-0.642094
24L006479	24L006460	-0.806204
24L006479	24L006460	-0.0998685
24L006479	24L006460	-0.142196
24L006479	24L006460	-0.465226
24L006479	24L006460	-0.982003
24L006479	24L006460	0.0967528
24L006479	24L006460	-0.0424993
24L006479	24L006460	-0.23708
24L006479	24L006460	-0.410898
24L006479	24L006460	-0.604914
24L006479	24L006460	-0.615953
24L006479	24L006460	-0.860329
24L006479	24L006460	0.10679
24L006479	24L006460	-0.368856
24L006479	24L006460	-0.414074
24L006479	24L006460	-0.0959848
24L006479	24L006460	-0.676055
24L006479	24L006460	-0.549899
24L006479	24L006460	-0.585997
24L006479	24L006460	0.280251
24L006479	24L006460	-0.382875
24L006479	24L006460	-0.28534
24L006479	24L006460	-1.26485
24L006479	24L006460	-0.815835
24L006479	24L006460	0.182887
24L006479	24L006460	0.591568
24L006479	24L006460	-0.460498
24L006479	24L006460	-0.65953
24L006479	24L006460	-0.385119
24L006479	24L006460	-0.481386
24L006479	24L006460	-0.43479
24L006479	24L006460	0.181276
24L006479	24L006460	-0.132535
24L006479	24L006460	0.382727
24L006479	24L006460	0.151209
24L006479	24L006460	-0.478814
24L006479	24L006460	-0.701498
24L006479	24L006460	-0.336057
24L006479	24L006460	0.00191062
24L006479	24L006460	-0.82231
24L006479	24L006460	-0.52807
24L006479	24L006460	-0.763963
24L006479	24L006460	0.541005
24L006479	24L006460	0.707592
24L006479	24L006460	-0.705345
24L006479	24L006460	0.410673
24L006479	24L006460	-0.546182
24L006479	24L006460	0.176384
24L006479	24L006460	0.23856
24L006479	24L006460	0.247185
24L006479	24L006460	0.0929911
24L006479	24L006460	-1.97426
24L006479	24L006460	0.835505
24L006479	24L006460	-0.396655
24L006479	24L006460	-0.239294
24L006479	24L006460	0.149734
24L006479	24L006460	-0.674539
24L006479	24L006460	-0.417676
24L006479	24L006460	-0.362277
24L006479	24L006460	0.187921
24L006479	24L006460	-0.551457
24L006479	24L006460	-0.511126
24L006479	24L006460	-0.071955
24L006479	24L006460	0.405652
24L006479	24L006460	0.222224
24L006479	24L006460	-0.542717
24L006479	24L006460	0.82465
24L006479	24L006460	-0.244138
24L006479	24L006460	-0.0821615
24L006479	24L006460	0.0890608
24L006479	24L006460	0.282709
24L006479	24L006460	-1.05707
24L006479	24L006460	-0.68177
24L006479	24L006460	-0.277958
24L006479	24L006460	-0.423182
24L006479	24L006460	-0.892156
24L006479	24L006460	-1.2537
24L006479	24L006460	-1.18933
24L006479	24L006460	-1.57159
24L006479	24L006460	0.498341
24L006479	24L006460	0.104904
24L006479	24L006460	0.424513
24L006479	24L006460	-0.112925
24L006479	24L006460	0.236676
24L006479	24L006460	-0.605286
24L006479	24L006460	-0.419302
24L006479	24L006460	-0.316238
24L006479	24L006460	-0.203536
24L006479	24L006460	-0.471347
24L006479	24L006460	0.00987955
24L006479	24L006460	0.223415
24L006479	24L006460	-0.236186
24L006479	24L006460	0.558582
24L006479	24L006460	-0.799306
24L006479	24L006460	-0.327466
24L006479	24L006460	-0.923325
24L006479	24L006460	0.169467
24L006479	24L006460	-0.663947
24L006479	24L006460	-0.647345
24L006479	24L006460	-0.458335
24L006479	24L006460	-0.132788
24L006479	24L006460	-0.514719
24L006479	24L006460	0.172149
24L006479	24L006460	-0.817633
24L006479	24L006460	-0.35366
24L006479	24L006460	0.345787
24L006479	24L006460	-0.905413
24L006479	24L006460	-0.48949
24L006479	24L006460	0.57772
24L006479	24L006460	-0.194468
24L006479	24L006460	-0.479901
24L006479	24L006460	0.410339
24L006479	24L006460	-0.181796
24L006479	24L006460	-0.346845
24L006479	24L006460	-1.01256
24L006479	24L006460	-0.613217
24L006479	24L006460	-0.507197
24L006479	24L006460	-0.178377
24L006479	24L006460	-0.148228
24L006479	24L006460	-0.419037
24L006479	24L006460	-0.119745
24L006479	24L006460	-0.586144
24L006479	24L006460	-0.185199
24L006479	24L006460	-0.418058
24L006479	24L006460	-0.0639067
24L006479	24L006460	-1.00811
24L006479	24L006460	-0.135555
24L006479	24L006460	-0.305959
24L006479	24L006460	-0.779909
24L006479	24L006460	-0.297791
24L006479	24L006460	-0.680724
24L006479	24L006460	-0.0596772
24L006479	24L006460	-0.928119
24L006479	24L006460	0.43633
24L006479	24L006460	0.0706384
24L006479	24L006460	0.745439
24L006479	24L006460	-0.77076
24L006479	24L006460	-0.368563
24L006479	24L006460	-0.375452
24L006479	24L006460	0.0052838
24L006479	24L006460	-0.147852
24L006479	24L006460	-0.0403492
24L006479	24L006460	-0.391757
24L006479	24L006460	-0.508862
24L006479	24L006460	-0.983835
24L006479	24L006460	-0.049574
24L006479	24L006460	-0.0783567
24L006479	24L006460	-1.07269
24L006479	24L006460	0.0729049
24L006479	24L006460	-0.524898
24L006479	24L006460	-0.855663
24L006479	24L006460	-0.522955
24L006479	24L006460	-0.480118
24L006479	24L006460	-0.17592
24L006479	24L006460	-0.776349
24L006479	24L006460	-0.695836
24L006479	24L006460	-0.820323
24L006479	24L006460	-0.968292
24L006479	24L006460	0.243644
24L006479	24L006460	-0.208303
24L006479	24L006460	-0.261502
24L006479	24L006460	0.0716867
24L006479	24L006460	0.229431
24L006479	24L006460	-0.931775
24L006479	24L006460	0.280304
24L006479	24L006460	0.611734
24L006479	24L006460	0.401101
24L006479	24L006460	-0.170859
24L006479	24L006460	0.150989
24L006479	24L006460	-0.231579
24L006479	24L006460	0.423732
24L006479	24L006460	0.140445
24L006479	24L006460	-0.366759
24L006479	24L006460	-0.852585
24L006479	24L006460	-0.0704101
24L006479	24L006460	0.525791
24L006479	24L006460	-1.02571
24L006479	24L006460	0.324929
24L006479	24L006460	-1.0326
24L006479	24L006460	-0.843814
24L006479	24L006460	-0.834164
24L006479	24L006460	-0.343947
24L006479	24L006460	-0.503063
24L006479	24L006460	0.0690678
24L006479	24L006460	-0.844804
24L006479	24L006460	-0.526639
24L006479	24L006460	-0.308627
24L006479	24L006460	-0.483905
24L006479	24L006460	-0.400287
24L006479	24L006460	-0.43088
24L006479	24L006460	-0.322231
24L006479	24L006460	0.0578673
24L006479	24L006460	-0.228675
24L006479	24L006460	0.0121646
24L006479	24L006460	-0.180534
24L006479	24L006460	-0.173624
24L006479	24L006460	-0.513327
24L006479	24L006460	0.487185
24L006479	24L006460	0.138573
24L006479	24L006460	-0.622603
24L006479	24L006460	-0.469533
24L006479	24L006460	-0.327765
24L006479	24L006460	-0.649219
24L006479	24L006460	-0.258598
24L006479	24L006460	0.119222
24L006479	24L006460	-0.520031
24L006479	24L006460	-0.510697
24L006479	24L006460	-0.609246
24L006479	24L006460	0.375517
24L006479	24L006460	-1.00262
24L006479	24L006460	-0.0289472
24L006479	24L006460	-0.273239
24L006479	24L006460	-0.205629
24L006479	24L006460	0.130784
24L006479	24L006460	-0.428938
24L006479	24L006460	0.349359
24L006479	24L006460	0.180269
24L006479	24L006460	-0.311002
24L006479	24L006460	0.127376
24L006479	24L006460	-0.429662
24L006479	24L006460	-1.04691
24L006479	24L006460	-0.357568
24L006479	24L006460	-0.0517784
24L006479	24L006460	-0.875299
24L006479	24L006460	0.152588
24L006479	24L006460	-0.121744
24L006479	24L006460	-0.0360992
24L006479	24L006460	0.0485878
24L006479	24L006460	-0.0796569
24L006479	24L006460	-0.614455
24L006479	24L006460	-0.254421
24L006479	24L006460	0.262366
24L006479	24L006460	-0.436994
24L006479	24L006460	-1.14715
24L006479	24L006460	-0.282534
24L006479	24L006460	-0.84809
24L006479	24L006460	-0.520686
24L006479	24L006460	-0.945192
24L006479	24L006460	-1.21351
24L006479	24L006460	-0.0248874
24L006479	24L006460	-0.47181
24L006479	24L006460	-0.582117
24L006479	24L006460	-1.41969
24L006479	24L006460	-0.16002
24L006479	24L006460	0.377909
24L006479	24L006460	-0.211969
24L006479	24L006460	-0.222745
24L006479	24L006460	0.305362
24L006479	24L006460	-0.218414
24L006479	24L006460	-0.990234
24L006479	24L006460	0.233468
24L006479	24L006460	0.587659
24L006479	24L006460	0.266427
24L006479	24L006460	-0.384212
24L006479	24L006460	-0.20421
24L006479	24L006460	-0.760154
24L006479	24L006460	0.0324766
24L006479	24L006460	0.752042
24L006479	24L006460	-0.902381
24L006479	24L006460	0.482615
24L006479	24L006460	-0.148654
24L006479	24L006460	-1.7581
24L006479	24L006460	-1.09493
24L006479	24L006460	0.492169
24L006479	24L006460	0.133329
24L006479	24L006460	0.141537
24L006479	24L006460	0.651906
24L006479	24L006460	-0.592731
24L006479	24L006460	-0.571333
24L006479	24L006460	0.253871
24L006479	24L006460	0.0913895
24L006479	24L006460	-0.916822
24L006479	24L006460	-0.0232888
24L006479	24L006460	-0.138183
24L006479	24L006460	-0.814029
24L006479	24L006460	-1.80385
24L006479	24L006460	-0.164632
24L006479	24L006460	-1.30305
24L006479	24L006460	0.29893
24L006479	24L006460	0.119024
24L006479	24L006460	0.181713
24L006479	24L006460	0.402766
24L006479	24L006460	-0.492796
24L006479	24L006460	0.136243
24L006479	24L006460	0.205925
24L006479	24L006460	-0.891195
24L006479	24L006460	0.32525
24L006479	24L006460	0.0844159
24L006479	24L006460	-0.0900997
24L006479	24L006460	0.130627
24L006479	24L006460	0.668092
24L006479	24L006460	-0.481207
24L006479	24L006460	0.641102
24L006479	24L006460	-0.462678
24L006479	24L006460	0.550008
24L006479	24L006460	-1.25247
24L006479	24L006460	-1.01529
24L006479	24L006460	-1.23089
24L006479	24L006460	-0.785559
24L006479	24L006460	-0.281421
24L006479	24L006460	-0.327304
24L006479	24L006460	-0.604162
24L006479	24L006460	-0.483534
24L006479	24L006460	-0.490746
24L006479	24L006460	-1.01845
24L006479	24L006460	-0.627611
24L006479	24L006460	0.157663
24L006479	24L006460	0.400968
24L006479	24L006460	-0.76976
24L006479	24L006460	-0.420536
24L006479	24L006460	-1.06113
24L006479	24L006460	-0.863455
24L006479	24L006460	-0.0181716
24L006479	24L006460	0.368835
24L006479	24L006460	-0.496609
24L006479	24L006460	-0.325194
24L006479	24L006460	0.108089
24L006479	24L006460	-0.692604
24L006479	24L006460	-0.862536
24L006479	24L006460	-0.115473
24L006479	24L006460	-0.089228
24L006479	24L006460	-1.29651
24L006479	24L006460	-0.999666
24L006479	24L006460	-0.134248
24L006479	24L006460	-0.104105
24L006479	24L006460	0.0808379
24L006479	24L006460	0.167241
24L006479	24L006460	-0.80733
24L006479	24L006460	0.286547
24L006479	24L006460	-0.655351
24L006479	24L006460	-0.50305
24L006479	24L006460	-0.669124
24L006479	24L006460	-0.961448
24L006479	24L006460	-0.597464
24L006479	24L006460	-0.577335
24L006479	24L006460	0.31153
24L006479	24L006460	-0.343678
24L006479	24L006460	0.505693
24L006479	24L006460	-0.383651
24L006479	24L006460	-0.144622
24L006479	24L006460	-0.479221
24L006479	24L006460	0.108499
24L006479	24L006460	0.286163
24L006479	24L006460	-0.0093002
24L006479	24L006460	-0.895875
24L006479	24L006460	-0.169645
24L006479	24L006460	-0.61821
24L006479	24L006460	-0.0883121
24L006479	24L006460	0.350484
24L006479	24L006460	-0.145865
24L006479	24L006460	0.0140222
24L006479	24L006460	0.790372
24L006479	24L006460	-0.664489
24L006479	24L006460	-0.478915
24L006479	24L006460	0.548243
24L006479	24L006460	0.71231
24L006479	24L006460	-0.23785
24L006479	24L006460	-0.651302
24L006479	24L006460	0.804969
24L006479	24L006460	-0.0756451
24L006479	24L006460	-0.411542
24L006479	24L006460	-0.44768
24L006479	24L006460	-0.996651
24L006479	24L006460	0.59052
24L006479	24L006460	-1.17479
24L006479	24L006460	-0.512744
24L006479	24L006460	-0.0907266
24L006479	24L006460	-0.0573482
24L006479	24L006460	-0.540714
24L006479	24L006460	-0.66283
24L006479	24L006460	0.0515867
24L006479	24L006460	-0.695051
24L006479	24L006460	0.286449
24L006479	24L006460	0.483328
24L006479	24L006460	0.225842
24L006479	24L006460	0.613547
24L006479	24L006460	0.4748
24L006479	24L006460	0.0354029
24L006479	24L006460	-0.802722
24L006479	24L006460	-0.561935
24L006479	24L006460	-0.246063
24L006479	24L006460	-0.0607015
24L006479	24L006460	-0.462176
24L006479	24L006460	-0.363467
24L006479	24L006460	-0.522545
24L006479	24L006460	-0.563661
24L006479	24L006460	-0.722556
24L006479	24L006460	0.257559
24L006479	24L006460	0.267292
24L006479	24L006460	-0.840763
24L006479	24L006460	-0.384344
24L006479	24L006460	-0.552341
24L006479	24L006460	-0.332009
24L006479	24L006460	-1.06488
24L006479	24L006460	-0.559125
24L006479	24L006460	-0.281972
24L006479	24L006460	0.0902317
24L006479	24L006460	-0.682656
24L006479	24L006460	-0.000602176
24L006479	24L006460	0.152876
24L006479	24L006460	-0.0876649
24L006479	24L006460	-0.596652
24L006479	24L006460	-0.340148
24L006479	24L006460	0.0378789
24L006479	24L006460	0.0975072
24L006479	24L006460	-0.069415
24L006479	24L006460	0.38251
24L006479	24L006460	0.457758
24L006479	24L006460	-0.25212
24L006479	24L006460	-0.665548
24L006479	24L006460	-0.588077
24L006479	24L006460	-0.0489834
24L006479	24L006460	-0.239792
24L006479	24L006460	-0.783859
24L006479	24L006460	-0.0605486
24L006479	24L006460	1.02706
24L006479	24L006460	0.702964
24L006479	24L006460	0.10274
24L006479	24L006460	-0.541801
24L006479	24L006460	-0.0380159
24L006479	24L006460	0.189442
24L006479	24L006460	-0.778121
24L006479	24L006460	0.620028
24L006479	24L006460	-0.480496
24L006479	24L006460	0.277689
24L006479	24L006460	-0.410547
24L006479	24L006460	0.1234
24L006479	24L006460	-0.299502
24L006479	24L006460	0.334597
24L006479	24L006460	0.0124021
24L006479	24L006460	-0.505048
24L006479	24L006460	-0.388502
24L006479	24L006460	0.545466
24L006479	24L006460	0.800748
24L006479	24L006460	0.526192
24L006479	24L006460	-0.0396958
24L006479	24L006460	0.0230598
24L006479	24L006460	-0.48641
24L006479	24L006460	-0.515727
24L006479	24L006460	0.502864
24L006479	24L006460	-0.233207
24L006479	24L006460	-0.754385
24L006479	24L006460	0.104634
24L006479	24L006460	0.0850358
24L006479	24L006460	0.626333
24L006479	24L006460	-0.0321426
24L006479	24L006460	-0.0581543
24L006479	24L006460	-0.198662
24L006479	24L006460	-0.564041
24L006479	24L006460	0.240984
24L006479	24L006460	0.0726805
24L006479	24L006460	-0.149388
24L006479	24L006460	-0.0976235
24L006479	24L006460	-0.137085
24L006479	24L006460	-0.253503
24L006479	24L006460	-0.110473
24L006479	24L006460	0.205449
24L006479	24L006460	-0.106459
24L006479	24L006460	0.812328
24L006479	24L006460	-0.312639
24L006479	24L006460	-0.238532
24L006479	24L006460	-0.732125
24L006479	24L006460	-0.239553
24L006479	24L006460	0.364103
24L006479	24L006460	0.604408
24L006479	24L006460	-0.226069
24L006479	24L006460	-0.176386
24L006479	24L006460	-0.00510559
24L006479	24L006460	-0.153234
24L006479	24L006460	0.275782
24L006479	24L006460	0.566182
24L006479	24L006460	0.0598364
24L006479	24L006460	0.730003
24L006479	24L006460	-0.377374
24L006479	24L006460	0.158489
24L006479	24L006460	-0.0769916
24L006479	24L006460	-0.258963
24L006479	24L006460	0.107137
24L006479	24L006460	0.0240272
24L006479	24L006460	0.0173676
24L006479	24L006460	0.0674887
24L006479	24L006460	-0.000370597
24L006479	24L006460	0.496756
24L006479	24L006460	-0.445736
24L006479	24L006460	-0.371257
24L006479	24L006460	0.634522
24L006479	24L006460	0.533829
24L006479	24L006460	0.12271
24L006479	24L006460	-0.137867
24L006479	24L006460	-0.0459143
24L006479	24L006460	-0.116418
24L006479	24L006460	-1.15576
24L006479	24L006460	0.161228
24L006479	24L006460	-0.826766
24L006479	24L006460	0.68513
24L006479	24L006460	-0.233052
24L006479	24L006460	-0.0751166
24L006479	24L006460	-0.783581
24L006479	24L006460	-0.0923593
24L006479	24L006460	-0.363237
24L006479	24L006460	-0.589553
24L006479	24L006460	-0.195597
24L006479	24L006460	-0.106516
24L006479	24L006460	0.216546
24L006479	24L006460	-0.441348
24L006479	24L006460	0.190653
24L006479	24L006460	0.570981
24L006479	24L006460	-0.707264
24L006479	24L006460	0.109027
24L006479	24L006460	-0.220513
24L006479	24L006460	0.00183765
24L006479	24L006460	-0.323298
24L006479	24L006460	0.18677
24L006479	24L006460	-0.715419
24L006479	24L006460	0.22924
24L006479	24L006460	-0.922955
24L006479	24L006460	-0.23441
24L006479	24L006460	-0.341773
24L006479	24L006460	-0.277236
24L006479	24L006460	0.0682107
24L006479	24L006460	0.0911562
24L006479	24L006460	-0.334965
24L006479	24L006460	0.0457014
24L006479	24L006460	0.358003
24L006479	24L006460	0.354998
24L006479	24L006460	0.676782
24L006479	24L006460	-0.980446
24L006479	24L006460	0.406732
24L006479	24L006460	-0.294098
24L006479	24L006460	0.328596
24L006479	24L006460	0.174726
24L006479	24L006460	0.136934
24L006479	24L006460	0.0928538
24L006479	24L006460	-0.31091
24L006479	24L006460	0.0635067
24L006479	24L006460	0.131202
24L006479	24L006460	-0.301893
24L006479	24L006460	0.160048
24L006479	24L006460	-0.170038
24L006479	24L006460	-0.21713
24L006479	24L006460	0.420625
24L006479	24L006460	0.135091
24L006479	24L006460	0.801165
24L006479	24L006460	-0.297141
24L006479	24L006460	-0.846214
24L006479	24L006460	-0.770788
24L006479	24L006460	-0.016407
24L006479	24L006460	-0.61194
24L006479	24L006460	-0.0669493
24L006479	24L006460	-0.188084
24L006479	24L006460	-0.00690063
24L006479	24L006460	-0.397606
24L006479	24L006460	-1.36775
24L006479	24L006460	-0.226661
24L006479	24L006460	-0.132119
24L006479	24L006460	-0.298275
24L006479	24L006460	-0.289168
24L006479	24L006460	-0.611665
24L006479	24L006460	0.149792
24L006479	24L006460	0.112807
24L006479	24L006460	-0.615442
24L006479	24L006460	-0.667258
24L006479	24L006460	-0.19078
24L006479	24L006460	-0.383873
24L006479	24L006460	-0.346923
24L006479	24L006460	0.0468947
24L006479	24L006460	-0.170882
24L006479	24L006460	-0.0727349
24L006479	24L006460	0.141427
24L006479	24L006460	0.0440134
24L006479	24L006460	-0.218874
24L006479	24L006460	-0.242404
24L006479	24L006460	0.263452
24L006479	24L006460	-0.190731
24L006479	24L006460	0.284824
24L006479	24L006460	-0.0579689
24L006479	24L006460	0.804105
24L006479	24L006460	0.298448
24L006479	24L006460	0.320564
24L006479	24L006460	0.287003
24L006479	24L006460	-0.0191077
24L006479	24L006460	-0.246731
24L006479	24L006460	-0.125492
24L006479	24L006460	-0.716987
24L006479	24L006460	0.0343774
24L006479	24L006460	-0.230908
24L006479	24L006460	-0.456797
24L006479	24L006460	-0.745647
24L006479	24L006460	0.302048
24L006479	24L006460	-0.29454
24L006479	24L006460	-0.633847
24L006479	24L006460	0.104038
24L006479	24L006460	-0.270077
24L006479	24L006460	-0.718012
24L006479	24L006460	-1.68345
24L006479	24L006460	-0.162252
24L006479	24L006460	-0.512687
24L006479	24L006460	-0.768064
24L006479	24L006460	0.114381
24L006479	24L006460	-0.424662
24L006479	24L006460	-0.299833
24L006479	24L006460	-0.330605
24L006479	24L006460	0.0405161
24L006479	24L006460	-0.515885
24L006479	24L006460	0.360566
24L006479	24L006460	0.219395
24L006479	24L006460	-0.101845
24L006479	24L006460	0.294363
24L006479	24L006460	-0.713016
24L006479	24L006460	0.197319
24L006479	24L006460	-0.92723
24L006479	24L006460	0.623548
24L006479	24L006460	-0.703774
24L006479	24L006460	-0.259415
24L006479	24L006460	0.369854
24L006479	24L006460	-0.182439
24L006479	24L006460	-0.0667952
24L006479	24L006460	-0.238981
24L006479	24L006460	0.101089
24L006479	24L006460	-0.245366
24L006479	24L006460	0.132526
24L006479	24L006460	-0.549599
24L006479	24L006460	0.0433888
24L006479	24L006460	-0.708344
24L006479	24L006460	0.269006
24L006479	24L006460	-0.0845079
24L006479	24L006460	-1.07049
24L006479	24L006460	0.216847
24L006479	24L006460	-1.46635
24L006479	24L006460	-0.114996
24L006479	24L006460	-0.0511721
24L006479	24L006460	-0.914359
24L006479	24L006460	-0.0344423
24L006479	24L006460	-0.841687
24L006479	24L006460	-0.524898
24L006479	24L006460	-1.31298
24L006479	24L006460	0.209917
24L006479	24L006460	0.349638
24L006479	24L006460	-0.568597
24L006479	24L006460	0.264124
24L006479	24L006460	-0.170706
24L006479	24L006460	0.235097
24L006479	24L006460	-0.305839
24L006479	24L006460	-1.82002
24L006479	24L006460	-0.0643984
24L006479	24L006460	-0.221074
24L006479	24L006460	0.188355
24L006479	24L006460	-1.27892
24L006479	24L006460	-0.192751
24L006479	24L006460	-0.330834
24L006479	24L006460	-0.544568
24L006479	24L006460	-0.285481
24L006479	24L006460	-0.247967
24L006479	24L006460	-0.196065
24L006479	24L006460	0.107311
24L006479	24L006460	-1.08646
24L006479	24L006460	-0.641442
24L006479	24L006460	-0.867173
24L006479	24L006460	0.098469
24L006479	24L006460	-0.0955883
24L006479	24L006460	0.140213
24L006479	24L006460	-0.129115
24L006479	24L006460	-0.48497
24L006479	24L006460	-1.14982
24L006479	24L006460	-0.439804
24L006479	24L006460	-0.492381
24L006479	24L006460	0.713502
24L006479	24L006460	-0.676763
24L006479	24L006460	-0.630952
24L006479	24L006460	0.187144
24L006479	24L006460	-1.18201
24L006479	24L006460	-1.1997
24L006479	24L006460	-0.626549
24L006479	24L006460	0.0190229
24L006479	24L006460	0.0400077
24L006479	24L006460	0.336461
24L006479	24L006460	-0.382009
24L006479	24L006460	0.236082
24L006479	24L006460	0.0760123
24L006479	24L006460	-0.113552
24L006479	24L006460	-0.669206
24L006479	24L006460	-0.290153
24L006479	24L006460	-0.485666
24L006479	24L006460	-0.647414
24L006479	24L006460	-0.68909
24L006479	24L006460	-1.12068
24L006479	24L006460	0.160725
24L006479	24L006460	-0.213939
24L006479	24L006460	0.107805
24L006479	24L006460	-0.277182
24L006479	24L006460	-0.0817407
24L006479	24L006460	0.707169
24L006479	24L006460	-0.506486
24L006479	24L006460	-0.955827
24L006479	24L006460	-0.352464
24L006479	24L006460	-0.606432
24L006479	24L006460	-1.33691
24L006479	24L006460	-0.18102
24L006479	24L006460	-0.952332
24L006479	24L006460	-0.381054
24L006479	24L006460	0.758398
24L006479	24L006460	-0.283862
24L006479	24L006460	-0.535616
24L006479	24L006460	0.0670802
24L006479	24L006460	-0.110512
24L006479	24L006460	-0.0273342
24L006479	24L006460	-0.551282
24L006479	24L006460	-0.148353
24L006479	24L006460	-0.00355825
24L006479	24L006460	0.00109979
24L006479	24L006460	-0.0444781
24L006479	24L006460	0.128906
24L006479	24L006460	0.710644
24L006479	24L006460	-0.217521
24L006479	24L006460	0.222495
24L006479	24L006460	-0.0870305
24L006479	24L006460	0.0656418
24L006479	24L006460	-0.535199
24L006479	24L006460	-0.786
24L006479	24L006460	-0.273229
24L006479	24L006460	-0.470164
24L006479	24L006460	-1.0027
24L006479	24L006460	-0.55117
24L006479	24L006460	0.193976
24L006479	24L006460	-0.40671
24L006479	24L006460	-0.11641
24L006479	24L006460	-0.0989243
24L006479	24L006460	-0.865182
24L006479	24L006460	-0.929143
24L006479	24L006460	0.124157
24L006479	24L006460	0.497208
24L006479	24L006460	-0.293639
24L006479	24L006460	-0.204657
24L006479	24L006460	0.0197092
24L006479	24L006460	-0.34163
24L006479	24L006460	0.502795
24L006479	24L006460	0.0559843
24L006479	24L006460	0.0359547
24L006479	24L006460	0.239819
24L006479	24L006460	0.0371755
24L006479	24L006460	0.401855
24L006479	24L006460	-0.607861
24L006479	24L006460	-0.903402
24L006479	24L006460	-0.678296
24L006479	24L006460	0.0786953
24L006479	24L006460	-0.603176
24L006479	24L006460	-0.226651
24L006479	24L006460	0.652544
24L006479	24L006460	0.109499
24L006479	24L006460	0.44422
24L006479	24L006460	-0.023869
24L006479	24L006460	0.499339
24L006479	24L006460	0.130532
24L006479	24L006460	0.72586
24L006479	24L006460	-0.0730427
24L006479	24L006460	0.113884
24L006479	24L006460	0.124191
24L006479	24L006460	-0.970789
24L006479	24L006460	-0.247832
24L006479	24L006460	-0.099547
24L006479	24L006460	-0.433818
24L006479	24L006460	0.2045
24L006479	24L006460	0.306607
24L006479	24L006460	0.440983
24L006479	24L006460	-0.838754
24L006479	24L006460	-0.855934
24L006479	24L006460	-0.734848
24L006479	24L006460	-1.36305
24L006479	24L006460	-1.11656
24L006479	24L006460	-0.962925
24L006479	24L006460	-0.26333
24L006479	24L006460	0.489549
24L006479	24L006460	0.13943
24L006479	24L006460	0.31164
24L006479	24L006460	-0.25849
24L006479	24L006460	-0.312056
24L006479	24L006460	-0.313453
24L006479	24L006460	0.153894
24L006479	24L006460	-0.657946
24L006479	24L006460	0.391515
24L006479	24L006460	-0.165211
24L006479	24L006460	-0.138746
24L006479	24L006460	-0.0292183
24L006479	24L006460	-0.400961
24L006479	24L006460	-0.259933
24L006479	24L006460	-0.892011
24L006479	24L006460	-0.835793
24L006479	24L006460	-0.848498
24L006479	24L006460	-0.586106
24L006479	24L006460	0.125259
24L006479	24L006460	-1.2511
24L006479	24L006460	-0.738926
24L006479	24L006460	0.226934
24L006479	24L006460	-0.448412
24L006479	24L006460	0.352302
24L006479	24L006460	-1.05791
24L006479	24L006460	-0.428911
24L006479	24L006460	0.331565
24L006479	24L006460	0.887771
24L006479	24L006460	-1.04438
24L006479	24L006460	-0.0695516
24L006479	24L006460	0.216103
24L006479	24L006460	0.849806
24L006479	24L006460	0.457542
24L006479	24L006460	0.220948
24L006479	24L006460	-1.70766
24L006479	24L006460	-0.636397
24L006479	24L006460	0.41773
24L006479	24L006460	-0.440324
24L006479	24L006460	-0.311907
24L006479	24L006460	-0.480682
24L006479	24L006460	0.235854
24L006479	24L006460	-0.371842
24L006479	24L006460	0.408994
24L006479	24L006460	0.666412
24L006479	24L006460	-0.0317614
24L006479	24L006460	-0.449083
24L006479	24L006460	0.129555
24L006479	24L006460	-0.817091
24L006479	24L006460	-0.720641
24L006479	24L006460	-1.06904
24L006479	24L006460	-0.652075
24L006479	24L006460	-0.419408
24L006479	24L006460	0.0458117
24L006479	24L006460	-1.12489
24L006479	24L006460	0.0019819
24L006479	24L006460	0.229648
24L006479	24L006460	-1.6045
24L006479	24L006460	-1.27786
24L006479	24L006460	-0.641694
24L006479	24L006460	-0.768272
24L006479	24L006460	-0.843011
24L006479	24L006460	0.0487834
24L006479	24L006460	-0.189157
24L006479	24L006460	-0.32906
24L006479	24L006460	-0.121426
24L006479	24L006460	-0.596638
24L006479	24L006460	-0.521557
24L006479	24L006460	-0.975382
24L006479	24L006460	-0.268679
24L006479	24L006460	-0.108953
24L006479	24L006460	0.602543
24L006479	24L006460	-0.44874
24L006479	24L006460	-0.987094
24L006479	24L006460	0.218926
24L006479	24L006460	-0.615739
24L006479	24L006460	-0.663919
24L006479	24L006460	-0.305974
24L006479	24L006460	0.0924082
24L006479	24L006460	0.324492
24L006479	24L006460	-0.055872
24L006479	24L006460	0.161323
24L006479	24L006460	0.737366
24L006479	24L006460	-0.0126953
24L006479	24L006460	-0.377886
24L006479	24L006460	0.381883
24L006479	24L006460	0.370111
24L006479	24L006460	-0.394559
24L006479	24L006460	0.0929189
24L006479	24L006460	-0.154568
24L006479	24L006460	-0.129984
24L006479	24L006460	-0.811563
24L006479	24L006460	-0.835969
24L006479	24L006460	-0.291765
24L006479	24L006460	0.000943251
24L006479	24L006460	0.240016
24L006479	24L006460	0.120044
24L006479	24L006460	-0.32243
24L006479	24L006460	-0.252461
24L006479	24L006460	-0.120158
24L006479	24L006460	-0.0716082
24L006479	24L006460	-0.568988
24L006479	24L006460	-0.675596
24L006479	24L006460	-1.48881
24L006479	24L006460	-0.378076
24L006479	24L006460	-0.294757
24L006479	24L006460	-0.702214
24L006479	24L006460	-0.529911
24L006479	24L006460	-0.200561
24L006479	24L006460	0.883131
24L006479	24L006460	0.410845
24L006479	24L006460	-0.074328
24L006479	24L006460	-0.362929
24L006479	24L006460	0.195357
24L006479	24L006460	-0.722458
24L006479	24L006460	-0.452692
24L006479	24L006460	-0.0964271
24L006479	24L006460	0.197189
24L006479	24L006460	-0.191854
24L006479	24L006460	0.350508
24L006479	24L006460	-0.703256
24L006479	24L006460	0.47559
24L006479	24L006460	-0.0727954
24L006479	24L006460	0.0637184
24L006479	24L006460	-0.461628
24L006479	24L006460	-0.0137976
24L006479	24L006460	-0.68909
24L006479	24L006460	-0.155242
24L006479	24L006460	0.839538
24L006479	24L006460	-0.121793
24L006479	24L006460	-0.61815
24L006479	24L006460	-0.39635
24L006479	24L006460	-0.82683
24L006479	24L006460	0.494875
24L006479	24L006460	-0.58767
24L006479	24L006460	-0.488877
24L006479	24L006460	0.279907
24L006479	24L006460	-0.0642733
24L006479	24L006460	-0.106425
24L006479	24L006460	0.0321998
24L006479	24L006460	-0.93732
24L006479	24L006460	-0.476016
24L006479	24L006460	0.183
24L006479	24L006460	-0.314266
24L006479	24L006460	-0.739275
24L006479	24L006460	-0.403009
24L006479	24L006460	-0.296523
24L006479	24L006460	-0.114146
24L006479	24L006460	-1.72607
24L006479	24L006460	-1.04127
24L006479	24L006460	-1.30888
24L006479	24L006460	-0.273487
24L006479	24L006460	-0.495483
24L006479	24L006460	-0.652067
24L006479	24L006460	0.265152
24L006479	24L006460	-0.969324
24L006479	24L006460	-0.491924
24L006479	24L006460	-1.01783
24L006479	24L006460	0.0593901
24L006479	24L006460	0.129748
24L006479	24L006460	-0.0467359
24L006479	24L006460	0.078947
24L006479	24L006460	0.431296
24L006479	24L006460	-0.205339
24L006479	24L006460	0.148391
24L006479	24L006460	-0.0441113
24L006479	24L006460	-0.516456
24L006479	24L006460	0.0739066
24L006479	24L006460	-0.359184
24L006479	24L006460	-0.714875
24L006479	24L006460	-0.0936096
24L006479	24L006460	0.149759
24L006479	24L006460	0.518087
24L006479	24L006460	0.0635067
24L006479	24L006460	-0.674502
24L006479	24L006460	-0.0512101
24L006479	24L006460	-0.364715
24L006479	24L006460	-0.408994
24L006479	24L006460	-0.185022
24L006479	24L006460	-1.76979
24L006479	24L006460	-0.110685
24L006479	24L006460	0.0654935
24L006479	24L006460	-0.402063
24L006479	24L006460	-0.279669
24L006479	24L006460	0.42033
24L006479	24L006460	0.169763
24L006479	24L006460	-0.756037
24L006479	24L006460	-0.179376
24L006479	24L006460	-0.796529
24L006479	24L006460	-0.748963
24L006479	24L006460	-0.11575
24L006479	24L006460	-0.0372218
24L006479	24L006460	-1.47855
24L006479	24L006460	0.224771
24L006479	24L006460	-0.0676516
24L006479	24L006460	-1.37623
24L006479	24L006460	0.544977
24L006479	24L006460	-0.153977
24L006479	24L006460	-0.298923
24L006479	24L006460	0.334975
24L006479	24L006460	-0.379994
24L006479	24L006460	-0.638528
24L006479	24L006460	0.106607
24L006479	24L006460	0.409464
24L006479	24L006460	-0.293383
24L006479	24L006460	0.286751
24L006479	24L006460	-0.0360157
24L006479	24L006460	0.0268534
24L006479	24L006460	0.326021
24L006479	24L006460	0.653377
24L006479	24L006460	-0.405019
24L006479	24L006460	-0.555567
24L006479	24L006460	-0.943627
24L006479	24L006460	-0.627937
24L006479	24L006460	-0.240059
24L006479	24L006460	-0.231737
24L006479	24L006460	0.176599
24L006479	24L006460	0.642264
24L006479	24L006460	-1.84544
24L006479	24L006460	-0.0051117
24L006479	24L006460	-0.598273
24L006479	24L006460	-1.18813
24L006479	24L006460	-0.142119
24L006479	24L006460	0.371814
24L006479	24L006460	-1.11956
24L006479	24L006460	0.0890608
24L006479	24L006460	0.0240881
24L006479	24L006460	-0.590153
24L006479	24L006460	-0.925511
24L006479	24L006460	-1.61735
24L006479	24L006460	-0.00909421
24L006479	24L006460	-0.324053
24L006479	24L006460	-0.275465
24L006479	24L006460	-0.254092
24L006479	24L006460	-0.424949
24L006479	24L006460	-0.134178
24L006479	24L006460	-0.660108
24L006479	24L006460	-0.421096
24L006479	24L006460	-0.485784
24L006479	24L006460	0.0926061
24L006479	24L006460	-0.424894
24L006479	24L006460	-0.320525
24L006479	24L006460	-0.402504
24L006479	24L006460	0.353236
24L006479	24L006460	-0.888663
24L006479	24L006460	0.396607
24L006479	24L006460	0.0357976
24L006479	24L006460	-0.306806
24L006479	24L006460	-0.203239
24L006479	24L006460	-0.0565205
24L006479	24L006460	-0.616039
24L006479	24L006460	0.0460904
24L006479	24L006460	0.000291128
24L006479	24L006460	0.297191
24L006479	24L006460	-0.427617
24L006479	24L006460	-0.499429
24L006479	24L006460	0.40973
24L006479	24L006460	-0.187779
24L006479	24L006460	0.432265
24L006479	24L006460	-1.06059
24L006479	24L006460	-0.302741
24L006479	24L006460	-0.966592
24L006479	24L006460	-0.954013
24L006479	24L006460	0.572559
24L006479	24L006460	0.0771616
24L006479	24L006460	-0.269975
24L006479	24L006460	-0.292489
24L006479	24L006460	-0.474864
24L006479	24L006460	0.0525963
24L006479	24L006460	0.440788
24L006479	24L006460	-0.452499
24L006479	24L006460	-0.712501
24L006479	24L006460	-0.713717
24L006479	24L006460	-0.293002
24L006479	24L006460	0.273155
24L006479	24L006460	-0.441975
24L006479	24L006460	-0.658829
24L006479	24L006460	0.0169993
24L006479	24L006460	-0.259205
24L006479	24L006460	-0.137587
24L006479	24L006460	0.90405
24L006479	24L006460	-1.35658
24L006479	24L006460	-0.156362
24L006479	24L006460	0.367605
24L006479	24L006460	-0.269504
24L006479	24L006460	0.368061
24L006479	24L006460	-0.0544445
24L006479	24L006460	0.81157
24L006479	24L006460	-0.113175
24L006479	24L006460	-0.611618
24L006479	24L006460	-0.51843
24L006479	24L006460	-0.462789
24L006479	24L006460	-0.504881
24L006479	24L006460	-0.196246
24L006479	24L006460	-0.457466
24L006479	24L006460	-1.08703
24L006479	24L006460	-0.284785
24L006479	24L006460	-0.0114386
24L006479	24L006460	0.00289097
[truncated: 36,385 more rows]
[truncated: 3 more columns]

## Sheet: Figure 1h,i
h)
	NTVE		NTVE (Gag G2A)
GAPDH	26.701	26.553	31.931	31.408
ACTB	25.035	24.908	31.192	31.393
i)
	Pgk TetON3g 50 ng/ml Dox			Pgk TetON3g 500 ng/ml Dox			CAG TetON3g 50 ng/ml Dox			CAG TetON3g 500 ng/ml Dox
0	210	230	270	210	230	270	360	360	610	360	360	610
1h	280	260	270	240	300	270	560	610	520	560	560	490
2h	260	230	280	290	270	260	590	670	650	630	580	570
4h	260	340	300	430	370	310	2530	4260	4400	4580	2060	6210
6h	760	870	740	1380	1410	1080	18360	19090	18530	43900	33700	25340
24h	7350	5210	5320	13380	13490	11390	153500	130490	167990	402380	405590	453800

## Sheet: Figure 1j
1j_plots/1j_length_resolved.svg
NTVE/1j_csv at main · ggwlab/NTVE · GitHub
group	length_category	n_replicates	mean_tpm	std_tpm	stderr_tpm
gag:PABP	0-499nt	3	117.814	2.68653	17.8603
gag:PABP	500-999nt	3	64.8948	0.341001	4.33506
gag:PABP	1000-1499nt	3	51.109	0.205248	4.49563
gag:PABP	1500-1999nt	3	25.7282	0.329902	1.89804
gag:PABP	2000-2499nt	3	16.715	0.360069	0.94869
gag:PABP	2500-2999nt	3	13.6342	0.276967	0.959397
gag:PABP	3000-3499nt	3	12.0317	0.264004	0.897095
gag:PABP	3500-3999nt	3	9.34763	0.229656	0.646945
gag:PABP	4000-4499nt	3	10.2593	0.264137	0.950141
gag:PABP	4500-4999nt	3	7.83957	0.179014	0.708781
gag:PABP	5000nt+	3	5.30585	0.14393	0.211932
Reference	0-499nt	3	125.957	4.20097	24.869
Reference	500-999nt	3	59.1051	0.225885	4.24461
Reference	1000-1499nt	3	45.7972	0.864456	3.01938
Reference	1500-1999nt	3	29.0163	0.358423	1.92151
Reference	2000-2499nt	3	20.6255	0.518515	0.990242
Reference	2500-2999nt	3	15.8871	0.223701	0.724263
Reference	3000-3499nt	3	15.7092	0.382917	1.60628
Reference	3500-3999nt	3	11.983	0.0767172	0.590335
Reference	4000-4499nt	3	10.0685	0.206006	0.432781
Reference	4500-4999nt	3	8.25159	0.287661	0.378656
Reference	5000nt+	3	5.58817	0.421712	0.128721

## Sheet: Figure 1k
suppl5_plots/comparative_profiles_three_conditions_average_lysate.svg

## Sheet: Figure 1l
protein quantification		from 300µl of 3 ml well
								assumptions
	absorption	normalized absorption	Concentration [pg/ml]	Concentration [M]	Monomers /L	Particles/L	Particles/mL	Mass p24 [g/mol]	monomers per particle 2500
Media	0.0468	0.0002	0.323933	0	8128027222	3.25121e+06	3251.21	24000
Standard	0.0466	0	0	0	0	0	0
	0.1023	0.0557	100	0	2509166666667	1003666667	1.00367e+06
	0.1733	0.1267	200	0	5018333333333	2007333333	2.00733e+06
	0.3135	0.2669	400	0	10036666666667	4014666667	4.01467e+06
	0.5861	0.5395	800	0	20073333333333	8029333333	8.02933e+06
	1.0173	0.9707	1600	0	40146666666667	16058666667	1.60587e+07
DMSO 1:10	0.0564	0.0098	1633.32
	0.0555	0.0089	1483.32
	0.0535	0.0069	1149.99					average
DOX 1:10	2.0135	1.9669	327817	1.3659e-08	8.22547e+15	3290186516766	3290186517	4212500424
	2.7624	2.7158	452633	1.88597e-08	1.13573e+16	4542929794544	4542929795
	2.9187	2.8721	478683	1.99451e-08	1.2011e+16	4804384961211	4804384961
DOX 1:100	0.1847	0.1381	230167
	0.2286	0.182	303333
	0.2357	0.1891	315167
RNAs quantification		from 1µl of 10µl eluate after RNA preparation
								assumptions
amount [g]	4.10126e-09	2.02546e-09	1.36469e-08					average length mRNA [nt]	average molecular weight of base [Da]			Avogadro
RNA copies	4842701553	2391636927	16114049522		RNAs per cell			1500	340			6.022e+23
whole well	48427015534	23916369269	161140495223		18.4755
average	77827960009

## Sheet: Figure 2a
NTVE/2a_plots/2a_total_rna_amount_barplot.svg at main · ggwlab/NTVE · GitHub
NTVE/2a_csv at main · ggwlab/NTVE · GitHub
Condition	Input_ng
NTVE	1.31488
NTVE	2.36621
NTVE	1.74191
HIV-gag WT	1.76354
HIV-gag WT	2.96525
HIV-gag WT	1.07498
TRACE-seq	0.00849615
TRACE-seq	0.00887678
TRACE-seq	0.00723443
MMLV-gag WT	0.491888
MMLV-gag WT	3.50642
MMLV-gag WT	1.49961
HIV-gag:MCP	0.218691
HIV-gag:MCP	2.50887
HIV-gag:MCP	0.305881
Condition	mean	std	n_replicates
NTVE	1.80766	0.528743	3
HIV-gag WT	1.93459	0.956672	3
TRACE-seq	0.00820246	0.000859662	3
MMLV-gag WT	1.83264	1.53461	3
HIV-gag:MCP	1.01115	1.2978	3

## Sheet: Figure 2b
NTVE/2b_plots/2b_benchmarking_local_ranking_toprow.svg at main · ggwlab/NTVE · GitHub
NTVE/2b_csv/2b_benchmarking_local_ranking_curves.csv at main · ggwlab/NTVE · GitHub
sample_num	sample_label	analysis	quantile	rediscovery_rate	auc
1	S1: NTVE	Lysate→SN_bottom	2	70.0441	8225.52
1	S1: NTVE	Lysate→SN_bottom	4	72.467	8225.52
1	S1: NTVE	Lysate→SN_bottom	6	72.5806	8225.52
1	S1: NTVE	Lysate→SN_bottom	8	74.0374	8225.52
1	S1: NTVE	Lysate→SN_bottom	10	75.4401	8225.52
1	S1: NTVE	Lysate→SN_bottom	12	75.055	8225.52
1	S1: NTVE	Lysate→SN_bottom	14	75.5346	8225.52
1	S1: NTVE	Lysate→SN_bottom	16	76.5548	8225.52
1	S1: NTVE	Lysate→SN_bottom	18	77.1638	8225.52
1	S1: NTVE	Lysate→SN_bottom	20	77.5968	8225.52
1	S1: NTVE	Lysate→SN_bottom	22	78.4714	8225.52
1	S1: NTVE	Lysate→SN_bottom	24	78.9802	8225.52
1	S1: NTVE	Lysate→SN_bottom	26	79.4108	8225.52
1	S1: NTVE	Lysate→SN_bottom	28	79.7862	8225.52
1	S1: NTVE	Lysate→SN_bottom	30	80.2523	8225.52
1	S1: NTVE	Lysate→SN_bottom	32	80.7978	8225.52
1	S1: NTVE	Lysate→SN_bottom	34	81.2532	8225.52
1	S1: NTVE	Lysate→SN_bottom	36	81.8293	8225.52
1	S1: NTVE	Lysate→SN_bottom	38	82.3216	8225.52
1	S1: NTVE	Lysate→SN_bottom	40	82.7905	8225.52
1	S1: NTVE	Lysate→SN_bottom	42	83.253	8225.52
1	S1: NTVE	Lysate→SN_bottom	44	83.6134	8225.52
1	S1: NTVE	Lysate→SN_bottom	46	84.0957	8225.52
1	S1: NTVE	Lysate→SN_bottom	48	84.391	8225.52
1	S1: NTVE	Lysate→SN_bottom	50	84.8239	8225.52
1	S1: NTVE	Lysate→SN_bottom	52	85.1193	8225.52
1	S1: NTVE	Lysate→SN_bottom	54	85.5885	8225.52
1	S1: NTVE	Lysate→SN_bottom	56	85.977	8225.52
1	S1: NTVE	Lysate→SN_bottom	58	86.3692	8225.52
1	S1: NTVE	Lysate→SN_bottom	60	86.7498	8225.52
1	S1: NTVE	Lysate→SN_bottom	62	87.0226	8225.52
1	S1: NTVE	Lysate→SN_bottom	64	87.3453	8225.52
1	S1: NTVE	Lysate→SN_bottom	66	87.6751	8225.52
1	S1: NTVE	Lysate→SN_bottom	68	87.9467	8225.52
1	S1: NTVE	Lysate→SN_bottom	70	88.253	8225.52
1	S1: NTVE	Lysate→SN_bottom	72	88.518	8225.52
1	S1: NTVE	Lysate→SN_bottom	74	88.8056	8225.52
1	S1: NTVE	Lysate→SN_bottom	76	89.0536	8225.52
1	S1: NTVE	Lysate→SN_bottom	78	89.3341	8225.52
1	S1: NTVE	Lysate→SN_bottom	80	89.6005	8225.52
1	S1: NTVE	Lysate→SN_bottom	82	89.8432	8225.52
1	S1: NTVE	Lysate→SN_bottom	84	90.065	8225.52
1	S1: NTVE	Lysate→SN_bottom	86	90.2754	8225.52
1	S1: NTVE	Lysate→SN_bottom	88	90.4962	8225.52
1	S1: NTVE	Lysate→SN_bottom	90	90.6974	8225.52
1	S1: NTVE	Lysate→SN_bottom	92	90.89	8225.52
1	S1: NTVE	Lysate→SN_bottom	94	91.0836	8225.52
1	S1: NTVE	Lysate→SN_bottom	96	91.2701	8225.52
1	S1: NTVE	Lysate→SN_bottom	98	91.4481	8225.52
1	S1: NTVE	Lysate→SN_bottom	100	91.619	8225.52
1	S1: NTVE	Lysate→SN_top	2	100	9551.31
1	S1: NTVE	Lysate→SN_top	4	100	9551.31
1	S1: NTVE	Lysate→SN_top	6	100	9551.31
1	S1: NTVE	Lysate→SN_top	8	100	9551.31
1	S1: NTVE	Lysate→SN_top	10	99.912	9551.31
1	S1: NTVE	Lysate→SN_top	12	99.8533	9551.31
1	S1: NTVE	Lysate→SN_top	14	99.8742	9551.31
1	S1: NTVE	Lysate→SN_top	16	99.7799	9551.31
1	S1: NTVE	Lysate→SN_top	18	99.7066	9551.31
1	S1: NTVE	Lysate→SN_top	20	99.6919	9551.31
1	S1: NTVE	Lysate→SN_top	22	99.7199	9551.31
1	S1: NTVE	Lysate→SN_top	24	99.7432	9551.31
1	S1: NTVE	Lysate→SN_top	26	99.6275	9551.31
1	S1: NTVE	Lysate→SN_top	28	99.5913	9551.31
1	S1: NTVE	Lysate→SN_top	30	99.4718	9551.31
1	S1: NTVE	Lysate→SN_top	32	99.4223	9551.31
1	S1: NTVE	Lysate→SN_top	34	99.275	9551.31
1	S1: NTVE	Lysate→SN_top	36	99.2174	9551.31
1	S1: NTVE	Lysate→SN_top	38	99.1196	9551.31
1	S1: NTVE	Lysate→SN_top	40	98.9217	9551.31
1	S1: NTVE	Lysate→SN_top	42	98.8682	9551.31
1	S1: NTVE	Lysate→SN_top	44	98.7995	9551.31
1	S1: NTVE	Lysate→SN_top	46	98.6986	9551.31
1	S1: NTVE	Lysate→SN_top	48	98.661	9551.31
1	S1: NTVE	Lysate→SN_top	50	98.4155	9551.31
1	S1: NTVE	Lysate→SN_top	52	98.2902	9551.31
1	S1: NTVE	Lysate→SN_top	54	98.0274	9551.31
1	S1: NTVE	Lysate→SN_top	56	97.9091	9551.31
1	S1: NTVE	Lysate→SN_top	58	97.6776	9551.31
1	S1: NTVE	Lysate→SN_top	60	97.5055	9551.31
1	S1: NTVE	Lysate→SN_top	62	97.3165	9551.31
1	S1: NTVE	Lysate→SN_top	64	97.1252	9551.31
1	S1: NTVE	Lysate→SN_top	66	96.9588	9551.31
1	S1: NTVE	Lysate→SN_top	68	96.7115	9551.31
1	S1: NTVE	Lysate→SN_top	70	96.491	9551.31
1	S1: NTVE	Lysate→SN_top	72	96.2216	9551.31
1	S1: NTVE	Lysate→SN_top	74	95.9077	9551.31
1	S1: NTVE	Lysate→SN_top	76	95.6099	9551.31
1	S1: NTVE	Lysate→SN_top	78	95.3273	9551.31
1	S1: NTVE	Lysate→SN_top	80	95.1249	9551.31
1	S1: NTVE	Lysate→SN_top	82	94.7928	9551.31
1	S1: NTVE	Lysate→SN_top	84	94.4875	9551.31
1	S1: NTVE	Lysate→SN_top	86	94.2369	9551.31
1	S1: NTVE	Lysate→SN_top	88	93.8776	9551.31
1	S1: NTVE	Lysate→SN_top	90	93.4168	9551.31
1	S1: NTVE	Lysate→SN_top	92	93.1483	9551.31
1	S1: NTVE	Lysate→SN_top	94	92.8351	9551.31
1	S1: NTVE	Lysate→SN_top	96	92.4163	9551.31
1	S1: NTVE	Lysate→SN_top	98	92.0589	9551.31
1	S1: NTVE	Lysate→SN_top	100	91.619	9551.31
1	S1: NTVE	SN→Lysate_bottom	2	40.6504	6405.46
1	S1: NTVE	SN→Lysate_bottom	4	43.0894	6405.46
1	S1: NTVE	SN→Lysate_bottom	6	42.8184	6405.46
1	S1: NTVE	SN→Lysate_bottom	8	47.1545	6405.46
1	S1: NTVE	SN→Lysate_bottom	10	47.3556	6405.46
1	S1: NTVE	SN→Lysate_bottom	12	47.2542	6405.46
1	S1: NTVE	SN→Lysate_bottom	14	48.2859	6405.46
1	S1: NTVE	SN→Lysate_bottom	16	49.0086	6405.46
1	S1: NTVE	SN→Lysate_bottom	18	50.61	6405.46
1	S1: NTVE	SN→Lysate_bottom	20	51.5657	6405.46
1	S1: NTVE	SN→Lysate_bottom	22	52.6433	6405.46
1	S1: NTVE	SN→Lysate_bottom	24	53.9139	6405.46
1	S1: NTVE	SN→Lysate_bottom	26	54.9437	6405.46
1	S1: NTVE	SN→Lysate_bottom	28	56.043	6405.46
1	S1: NTVE	SN→Lysate_bottom	30	56.9685	6405.46
1	S1: NTVE	SN→Lysate_bottom	32	58.3884	6405.46
1	S1: NTVE	SN→Lysate_bottom	34	59.689	6405.46
1	S1: NTVE	SN→Lysate_bottom	36	60.5739	6405.46
1	S1: NTVE	SN→Lysate_bottom	38	61.6652	6405.46
1	S1: NTVE	SN→Lysate_bottom	40	62.4441	6405.46
1	S1: NTVE	SN→Lysate_bottom	42	63.529	6405.46
1	S1: NTVE	SN→Lysate_bottom	44	64.3742	6405.46
1	S1: NTVE	SN→Lysate_bottom	46	65.3935	6405.46
1	S1: NTVE	SN→Lysate_bottom	48	66.1752	6405.46
1	S1: NTVE	SN→Lysate_bottom	50	67.0246	6405.46
1	S1: NTVE	SN→Lysate_bottom	52	67.7147	6405.46
1	S1: NTVE	SN→Lysate_bottom	54	68.4742	6405.46
1	S1: NTVE	SN→Lysate_bottom	56	69.3101	6405.46
1	S1: NTVE	SN→Lysate_bottom	58	70.0603	6405.46
1	S1: NTVE	SN→Lysate_bottom	60	70.8921	6405.46
1	S1: NTVE	SN→Lysate_bottom	62	71.661	6405.46
1	S1: NTVE	SN→Lysate_bottom	64	72.3691	6405.46
1	S1: NTVE	SN→Lysate_bottom	66	73.0836	6405.46
1	S1: NTVE	SN→Lysate_bottom	68	73.756	6405.46
1	S1: NTVE	SN→Lysate_bottom	70	74.3667	6405.46
1	S1: NTVE	SN→Lysate_bottom	72	75.0226	6405.46
1	S1: NTVE	SN→Lysate_bottom	74	75.643	6405.46
1	S1: NTVE	SN→Lysate_bottom	76	76.2282	6405.46
1	S1: NTVE	SN→Lysate_bottom	78	76.8172	6405.46
1	S1: NTVE	SN→Lysate_bottom	80	77.3564	6405.46
1	S1: NTVE	SN→Lysate_bottom	82	77.899	6405.46
1	S1: NTVE	SN→Lysate_bottom	84	78.4061	6405.46
1	S1: NTVE	SN→Lysate_bottom	86	78.8991	6405.46
1	S1: NTVE	SN→Lysate_bottom	88	79.3789	6405.46
1	S1: NTVE	SN→Lysate_bottom	90	79.8192	6405.46
1	S1: NTVE	SN→Lysate_bottom	92	80.2564	6405.46
1	S1: NTVE	SN→Lysate_bottom	94	80.6594	6405.46
1	S1: NTVE	SN→Lysate_bottom	96	81.0625	6405.46
1	S1: NTVE	SN→Lysate_bottom	98	81.4492	6405.46
1	S1: NTVE	SN→Lysate_bottom	100	81.8204	6405.46
1	S1: NTVE	SN→Lysate_top	2	100	9269.28
1	S1: NTVE	SN→Lysate_top	4	100	9269.28
1	S1: NTVE	SN→Lysate_top	6	100	9269.28
1	S1: NTVE	SN→Lysate_top	8	99.7967	9269.28
1	S1: NTVE	SN→Lysate_top	10	99.8373	9269.28
1	S1: NTVE	SN→Lysate_top	12	99.7288	9269.28
1	S1: NTVE	SN→Lysate_top	14	99.7676	9269.28
1	S1: NTVE	SN→Lysate_top	16	99.7458	9269.28
1	S1: NTVE	SN→Lysate_top	18	99.6837	9269.28
1	S1: NTVE	SN→Lysate_top	20	99.6747	9269.28
1	S1: NTVE	SN→Lysate_top	22	99.5564	9269.28
1	S1: NTVE	SN→Lysate_top	24	99.5256	9269.28
1	S1: NTVE	SN→Lysate_top	26	99.4055	9269.28
1	S1: NTVE	SN→Lysate_top	28	99.3027	9269.28
1	S1: NTVE	SN→Lysate_top	30	99.2137	9269.28
1	S1: NTVE	SN→Lysate_top	32	98.9578	9269.28
1	S1: NTVE	SN→Lysate_top	34	98.7799	9269.28
1	S1: NTVE	SN→Lysate_top	36	98.6218	9269.28
1	S1: NTVE	SN→Lysate_top	38	98.3947	9269.28
1	S1: NTVE	SN→Lysate_top	40	98.2107	9269.28
1	S1: NTVE	SN→Lysate_top	42	98.0631	9269.28
1	S1: NTVE	SN→Lysate_top	44	97.7445	9269.28
1	S1: NTVE	SN→Lysate_top	46	97.4889	9269.28
1	S1: NTVE	SN→Lysate_top	48	97.1022	9269.28
1	S1: NTVE	SN→Lysate_top	50	96.6162	9269.28
1	S1: NTVE	SN→Lysate_top	52	96.2615	9269.28
1	S1: NTVE	SN→Lysate_top	54	95.8126	9269.28
1	S1: NTVE	SN→Lysate_top	56	95.5265	9269.28
1	S1: NTVE	SN→Lysate_top	58	95.0638	9269.28
1	S1: NTVE	SN→Lysate_top	60	94.7397	9269.28
1	S1: NTVE	SN→Lysate_top	62	94.1748	9269.28
1	S1: NTVE	SN→Lysate_top	64	93.7722	9269.28
1	S1: NTVE	SN→Lysate_top	66	93.2216	9269.28
1	S1: NTVE	SN→Lysate_top	68	92.8469	9269.28
1	S1: NTVE	SN→Lysate_top	70	92.4704	9269.28
1	S1: NTVE	SN→Lysate_top	72	91.8437	9269.28
1	S1: NTVE	SN→Lysate_top	74	91.2618	9269.28
1	S1: NTVE	SN→Lysate_top	76	90.6347	9269.28
1	S1: NTVE	SN→Lysate_top	78	90.0511	9269.28
1	S1: NTVE	SN→Lysate_top	80	89.3849	9269.28
1	S1: NTVE	SN→Lysate_top	82	88.6718	9269.28
1	S1: NTVE	SN→Lysate_top	84	88.0701	9269.28
1	S1: NTVE	SN→Lysate_top	86	87.2789	9269.28
1	S1: NTVE	SN→Lysate_top	88	86.533	9269.28
1	S1: NTVE	SN→Lysate_top	90	85.6484	9269.28
1	S1: NTVE	SN→Lysate_top	92	84.8364	9269.28
1	S1: NTVE	SN→Lysate_top	94	84.3112	9269.28
1	S1: NTVE	SN→Lysate_top	96	83.435	9269.28
1	S1: NTVE	SN→Lysate_top	98	82.661	9269.28
1	S1: NTVE	SN→Lysate_top	100	81.8204	9269.28
2	S2: HIV-gag WT	Lysate→SN_bottom	2	55.1111	6750.47
2	S2: HIV-gag WT	Lysate→SN_bottom	4	55.4324	6750.47
2	S2: HIV-gag WT	Lysate→SN_bottom	6	55.9172	6750.47
2	S2: HIV-gag WT	Lysate→SN_bottom	8	56.4302	6750.47
2	S2: HIV-gag WT	Lysate→SN_bottom	10	56.8767	6750.47
2	S2: HIV-gag WT	Lysate→SN_bottom	12	57.5758	6750.47
2	S2: HIV-gag WT	Lysate→SN_bottom	14	58.0482	6750.47
2	S2: HIV-gag WT	Lysate→SN_bottom	16	58.5366	6750.47
2	S2: HIV-gag WT	Lysate→SN_bottom	18	59.931	6750.47
2	S2: HIV-gag WT	Lysate→SN_bottom	20	61.1086	6750.47
2	S2: HIV-gag WT	Lysate→SN_bottom	22	61.6129	6750.47
2	S2: HIV-gag WT	Lysate→SN_bottom	24	62.4538	6750.47
2	S2: HIV-gag WT	Lysate→SN_bottom	26	63.0502	6750.47
2	S2: HIV-gag WT	Lysate→SN_bottom	28	63.8581	6750.47
2	S2: HIV-gag WT	Lysate→SN_bottom	30	64.1632	6750.47
2	S2: HIV-gag WT	Lysate→SN_bottom	32	64.7727	6750.47
2	S2: HIV-gag WT	Lysate→SN_bottom	34	65.2752	6750.47
2	S2: HIV-gag WT	Lysate→SN_bottom	36	65.8044	6750.47
2	S2: HIV-gag WT	Lysate→SN_bottom	38	66.4799	6750.47
2	S2: HIV-gag WT	Lysate→SN_bottom	40	67.0067	6750.47
2	S2: HIV-gag WT	Lysate→SN_bottom	42	67.603	6750.47
2	S2: HIV-gag WT	Lysate→SN_bottom	44	68.2121	6750.47
2	S2: HIV-gag WT	Lysate→SN_bottom	46	68.6271	6750.47
2	S2: HIV-gag WT	Lysate→SN_bottom	48	69.235	6750.47
2	S2: HIV-gag WT	Lysate→SN_bottom	50	69.8244	6750.47
2	S2: HIV-gag WT	Lysate→SN_bottom	52	70.0955	6750.47
2	S2: HIV-gag WT	Lysate→SN_bottom	54	70.5158	6750.47
2	S2: HIV-gag WT	Lysate→SN_bottom	56	70.9172	6750.47
2	S2: HIV-gag WT	Lysate→SN_bottom	58	71.4329	6750.47
2	S2: HIV-gag WT	Lysate→SN_bottom	60	71.9101	6750.47
2	S2: HIV-gag WT	Lysate→SN_bottom	62	72.3748	6750.47
2	S2: HIV-gag WT	Lysate→SN_bottom	64	72.8898	6750.47
2	S2: HIV-gag WT	Lysate→SN_bottom	66	73.31	6750.47
2	S2: HIV-gag WT	Lysate→SN_bottom	68	73.676	6750.47
2	S2: HIV-gag WT	Lysate→SN_bottom	70	74.0877	6750.47
2	S2: HIV-gag WT	Lysate→SN_bottom	72	74.5349	6750.47
2	S2: HIV-gag WT	Lysate→SN_bottom	74	74.9011	6750.47
2	S2: HIV-gag WT	Lysate→SN_bottom	76	75.2451	6750.47
2	S2: HIV-gag WT	Lysate→SN_bottom	78	75.6652	6750.47
2	S2: HIV-gag WT	Lysate→SN_bottom	80	76.0616	6750.47
2	S2: HIV-gag WT	Lysate→SN_bottom	82	76.4738	6750.47
2	S2: HIV-gag WT	Lysate→SN_bottom	84	76.8955	6750.47
2	S2: HIV-gag WT	Lysate→SN_bottom	86	77.2793	6750.47
2	S2: HIV-gag WT	Lysate→SN_bottom	88	77.6837	6750.47
2	S2: HIV-gag WT	Lysate→SN_bottom	90	78.1019	6750.47
2	S2: HIV-gag WT	Lysate→SN_bottom	92	78.4323	6750.47
2	S2: HIV-gag WT	Lysate→SN_bottom	94	78.7601	6750.47
2	S2: HIV-gag WT	Lysate→SN_bottom	96	79.1463	6750.47
2	S2: HIV-gag WT	Lysate→SN_bottom	98	79.5004	6750.47
2	S2: HIV-gag WT	Lysate→SN_bottom	100	79.9095	6750.47
2	S2: HIV-gag WT	Lysate→SN_top	2	100	8795.52
2	S2: HIV-gag WT	Lysate→SN_top	4	98.2262	8795.52
2	S2: HIV-gag WT	Lysate→SN_top	6	97.929	8795.52
2	S2: HIV-gag WT	Lysate→SN_top	8	96.8958	8795.52
2	S2: HIV-gag WT	Lysate→SN_top	10	96.1846	8795.52
2	S2: HIV-gag WT	Lysate→SN_top	12	96.2306	8795.52
2	S2: HIV-gag WT	Lysate→SN_top	14	96.071	8795.52
2	S2: HIV-gag WT	Lysate→SN_top	16	95.7317	8795.52
2	S2: HIV-gag WT	Lysate→SN_top	18	95.5643	8795.52
2	S2: HIV-gag WT	Lysate→SN_top	20	95.2993	8795.52
2	S2: HIV-gag WT	Lysate→SN_top	22	94.9597	8795.52
2	S2: HIV-gag WT	Lysate→SN_top	24	94.6785	8795.52
2	S2: HIV-gag WT	Lysate→SN_top	26	94.1658	8795.52
2	S2: HIV-gag WT	Lysate→SN_top	28	93.7282	8795.52
2	S2: HIV-gag WT	Lysate→SN_top	30	93.495	8795.52
2	S2: HIV-gag WT	Lysate→SN_top	32	93.1541	8795.52
2	S2: HIV-gag WT	Lysate→SN_top	34	92.7211	8795.52
2	S2: HIV-gag WT	Lysate→SN_top	36	92.3873	8795.52
2	S2: HIV-gag WT	Lysate→SN_top	38	92.2035	8795.52
2	S2: HIV-gag WT	Lysate→SN_top	40	91.9069	8795.52
2	S2: HIV-gag WT	Lysate→SN_top	42	91.6156	8795.52
2	S2: HIV-gag WT	Lysate→SN_top	44	91.3525	8795.52
2	S2: HIV-gag WT	Lysate→SN_top	46	90.9371	8795.52
2	S2: HIV-gag WT	Lysate→SN_top	48	90.5395	8795.52
2	S2: HIV-gag WT	Lysate→SN_top	50	89.9947	8795.52
2	S2: HIV-gag WT	Lysate→SN_top	52	89.7646	8795.52
2	S2: HIV-gag WT	Lysate→SN_top	54	89.5204	8795.52
2	S2: HIV-gag WT	Lysate→SN_top	56	89.1019	8795.52
2	S2: HIV-gag WT	Lysate→SN_top	58	88.8209	8795.52
2	S2: HIV-gag WT	Lysate→SN_top	60	88.5127	8795.52
2	S2: HIV-gag WT	Lysate→SN_top	62	88.1402	8795.52
2	S2: HIV-gag WT	Lysate→SN_top	64	87.8448	8795.52
2	S2: HIV-gag WT	Lysate→SN_top	66	87.4479	8795.52
2	S2: HIV-gag WT	Lysate→SN_top	68	87.0337	8795.52
2	S2: HIV-gag WT	Lysate→SN_top	70	86.6574	8795.52
2	S2: HIV-gag WT	Lysate→SN_top	72	86.1525	8795.52
2	S2: HIV-gag WT	Lysate→SN_top	74	85.8324	8795.52
2	S2: HIV-gag WT	Lysate→SN_top	76	85.4225	8795.52
2	S2: HIV-gag WT	Lysate→SN_top	78	85.0694	8795.52
2	S2: HIV-gag WT	Lysate→SN_top	80	84.6103	8795.52
2	S2: HIV-gag WT	Lysate→SN_top	82	84.2942	8795.52
2	S2: HIV-gag WT	Lysate→SN_top	84	83.981	8795.52
2	S2: HIV-gag WT	Lysate→SN_top	86	83.4674	8795.52
2	S2: HIV-gag WT	Lysate→SN_top	88	82.9553	8795.52
2	S2: HIV-gag WT	Lysate→SN_top	90	82.4677	8795.52
2	S2: HIV-gag WT	Lysate→SN_top	92	81.9514	8795.52
2	S2: HIV-gag WT	Lysate→SN_top	94	81.4399	8795.52
2	S2: HIV-gag WT	Lysate→SN_top	96	80.9295	8795.52
2	S2: HIV-gag WT	Lysate→SN_top	98	80.4145	8795.52
2	S2: HIV-gag WT	Lysate→SN_top	100	79.9095	8795.52
2	S2: HIV-gag WT	SN→Lysate_bottom	2	53.3333	7480.16
2	S2: HIV-gag WT	SN→Lysate_bottom	4	52.8067	7480.16
2	S2: HIV-gag WT	SN→Lysate_bottom	6	54.5076	7480.16
2	S2: HIV-gag WT	SN→Lysate_bottom	8	56.341	7480.16
2	S2: HIV-gag WT	SN→Lysate_bottom	10	57.2379	7480.16
2	S2: HIV-gag WT	SN→Lysate_bottom	12	60.1525	7480.16
2	S2: HIV-gag WT	SN→Lysate_bottom	14	62.5668	7480.16
2	S2: HIV-gag WT	SN→Lysate_bottom	16	64.1892	7480.16
2	S2: HIV-gag WT	SN→Lysate_bottom	18	65.7116	7480.16
2	S2: HIV-gag WT	SN→Lysate_bottom	20	66.6528	7480.16
2	S2: HIV-gag WT	SN→Lysate_bottom	22	67.5614	7480.16
2	S2: HIV-gag WT	SN→Lysate_bottom	24	68.4338	7480.16
2	S2: HIV-gag WT	SN→Lysate_bottom	26	69.1939	7480.16
2	S2: HIV-gag WT	SN→Lysate_bottom	28	69.8248	7480.16
2	S2: HIV-gag WT	SN→Lysate_bottom	30	70.779	7480.16
2	S2: HIV-gag WT	SN→Lysate_bottom	32	71.5956	7480.16
2	S2: HIV-gag WT	SN→Lysate_bottom	34	72.6272	7480.16
2	S2: HIV-gag WT	SN→Lysate_bottom	36	73.4581	7480.16
2	S2: HIV-gag WT	SN→Lysate_bottom	38	74.4145	7480.16
2	S2: HIV-gag WT	SN→Lysate_bottom	40	75.343	7480.16
2	S2: HIV-gag WT	SN→Lysate_bottom	42	76.1782	7480.16
2	S2: HIV-gag WT	SN→Lysate_bottom	44	76.942	7480.16
2	S2: HIV-gag WT	SN→Lysate_bottom	46	77.6894	7480.16
2	S2: HIV-gag WT	SN→Lysate_bottom	48	78.3091	7480.16
2	S2: HIV-gag WT	SN→Lysate_bottom	50	78.9255	7480.16
2	S2: HIV-gag WT	SN→Lysate_bottom	52	79.4306	7480.16
2	S2: HIV-gag WT	SN→Lysate_bottom	54	80.0092	7480.16
2	S2: HIV-gag WT	SN→Lysate_bottom	56	80.5733	7480.16
2	S2: HIV-gag WT	SN→Lysate_bottom	58	81.0726	7480.16
2	S2: HIV-gag WT	SN→Lysate_bottom	60	81.5498	7480.16
2	S2: HIV-gag WT	SN→Lysate_bottom	62	82.1194	7480.16
2	S2: HIV-gag WT	SN→Lysate_bottom	64	82.5211	7480.16
2	S2: HIV-gag WT	SN→Lysate_bottom	66	83.0015	7480.16
2	S2: HIV-gag WT	SN→Lysate_bottom	68	83.4393	7480.16
2	S2: HIV-gag WT	SN→Lysate_bottom	70	83.8541	7480.16
2	S2: HIV-gag WT	SN→Lysate_bottom	72	84.2786	7480.16
2	S2: HIV-gag WT	SN→Lysate_bottom	74	84.6482	7480.16
2	S2: HIV-gag WT	SN→Lysate_bottom	76	85.0186	7480.16
2	S2: HIV-gag WT	SN→Lysate_bottom	78	85.4036	7480.16
2	S2: HIV-gag WT	SN→Lysate_bottom	80	85.7262	7480.16
2	S2: HIV-gag WT	SN→Lysate_bottom	82	86.0649	7480.16
2	S2: HIV-gag WT	SN→Lysate_bottom	84	86.3861	7480.16
2	S2: HIV-gag WT	SN→Lysate_bottom	86	86.7034	7480.16
2	S2: HIV-gag WT	SN→Lysate_bottom	88	86.9861	7480.16
2	S2: HIV-gag WT	SN→Lysate_bottom	90	87.2667	7480.16
2	S2: HIV-gag WT	SN→Lysate_bottom	92	87.5339	7480.16
2	S2: HIV-gag WT	SN→Lysate_bottom	94	87.7909	7480.16
2	S2: HIV-gag WT	SN→Lysate_bottom	96	88.0447	7480.16
2	S2: HIV-gag WT	SN→Lysate_bottom	98	88.2892	7480.16
2	S2: HIV-gag WT	SN→Lysate_bottom	100	88.523	7480.16
2	S2: HIV-gag WT	SN→Lysate_top	2	100	9499.05
2	S2: HIV-gag WT	SN→Lysate_top	4	100	9499.05
2	S2: HIV-gag WT	SN→Lysate_top	6	100	9499.05
2	S2: HIV-gag WT	SN→Lysate_top	8	99.896	9499.05
2	S2: HIV-gag WT	SN→Lysate_top	10	99.8336	9499.05
2	S2: HIV-gag WT	SN→Lysate_top	12	99.7921	9499.05
2	S2: HIV-gag WT	SN→Lysate_top	14	99.7029	9499.05
2	S2: HIV-gag WT	SN→Lysate_top	16	99.7401	9499.05
2	S2: HIV-gag WT	SN→Lysate_top	18	99.7227	9499.05
2	S2: HIV-gag WT	SN→Lysate_top	20	99.7089	9499.05
2	S2: HIV-gag WT	SN→Lysate_top	22	99.5841	9499.05
2	S2: HIV-gag WT	SN→Lysate_top	24	99.6188	9499.05
2	S2: HIV-gag WT	SN→Lysate_top	26	99.5521	9499.05
2	S2: HIV-gag WT	SN→Lysate_top	28	99.4357	9499.05
2	S2: HIV-gag WT	SN→Lysate_top	30	99.4178	9499.05
2	S2: HIV-gag WT	SN→Lysate_top	32	99.3243	9499.05
2	S2: HIV-gag WT	SN→Lysate_top	34	99.2417	9499.05
2	S2: HIV-gag WT	SN→Lysate_top	36	99.1915	9499.05
2	S2: HIV-gag WT	SN→Lysate_top	38	98.9713	9499.05
2	S2: HIV-gag WT	SN→Lysate_top	40	98.9813	9499.05
2	S2: HIV-gag WT	SN→Lysate_top	42	98.8119	9499.05
2	S2: HIV-gag WT	SN→Lysate_top	44	98.6392	9499.05
2	S2: HIV-gag WT	SN→Lysate_top	46	98.5174	9499.05
2	S2: HIV-gag WT	SN→Lysate_top	48	98.3714	9499.05
2	S2: HIV-gag WT	SN→Lysate_top	50	98.1204	9499.05
2	S2: HIV-gag WT	SN→Lysate_top	52	97.9527	9499.05
2	S2: HIV-gag WT	SN→Lysate_top	54	97.7514	9499.05
2	S2: HIV-gag WT	SN→Lysate_top	56	97.6236	9499.05
2	S2: HIV-gag WT	SN→Lysate_top	58	97.462	9499.05
2	S2: HIV-gag WT	SN→Lysate_top	60	97.3108	9499.05
2	S2: HIV-gag WT	SN→Lysate_top	62	97.1697	9499.05
2	S2: HIV-gag WT	SN→Lysate_top	64	96.9981	9499.05
2	S2: HIV-gag WT	SN→Lysate_top	66	96.7112	9499.05
2	S2: HIV-gag WT	SN→Lysate_top	68	96.4897	9499.05
2	S2: HIV-gag WT	SN→Lysate_top	70	96.1269	9499.05
2	S2: HIV-gag WT	SN→Lysate_top	72	95.7953	9499.05
2	S2: HIV-gag WT	SN→Lysate_top	74	95.3136	9499.05
2	S2: HIV-gag WT	SN→Lysate_top	76	94.8676	9499.05
2	S2: HIV-gag WT	SN→Lysate_top	78	94.4344	9499.05
2	S2: HIV-gag WT	SN→Lysate_top	80	93.9911	9499.05
2	S2: HIV-gag WT	SN→Lysate_top	82	93.5294	9499.05
2	S2: HIV-gag WT	SN→Lysate_top	84	93.1584	9499.05
2	S2: HIV-gag WT	SN→Lysate_top	86	92.7473	9499.05
2	S2: HIV-gag WT	SN→Lysate_top	88	92.392	9499.05
2	S2: HIV-gag WT	SN→Lysate_top	90	91.9978	9499.05
2	S2: HIV-gag WT	SN→Lysate_top	92	91.3216	9499.05
2	S2: HIV-gag WT	SN→Lysate_top	94	90.6927	9499.05
2	S2: HIV-gag WT	SN→Lysate_top	96	90.0113	9499.05
2	S2: HIV-gag WT	SN→Lysate_top	98	89.2396	9499.05
2	S2: HIV-gag WT	SN→Lysate_top	100	88.523	9499.05
3	S3: TRACE-seq	Lysate→SN_bottom	2	53.3937	6195.62
3	S3: TRACE-seq	Lysate→SN_bottom	4	54.2986	6195.62
3	S3: TRACE-seq	Lysate→SN_bottom	6	54.1478	6195.62
3	S3: TRACE-seq	Lysate→SN_bottom	8	54.5249	6195.62
3	S3: TRACE-seq	Lysate→SN_bottom	10	54.8913	6195.62
3	S3: TRACE-seq	Lysate→SN_bottom	12	55.3208	6195.62
3	S3: TRACE-seq	Lysate→SN_bottom	14	57.2445	6195.62
3	S3: TRACE-seq	Lysate→SN_bottom	16	57.6118	6195.62
3	S3: TRACE-seq	Lysate→SN_bottom	18	58.2998	6195.62
3	S3: TRACE-seq	Lysate→SN_bottom	20	57.99	6195.62
3	S3: TRACE-seq	Lysate→SN_bottom	22	58.8477	6195.62
3	S3: TRACE-seq	Lysate→SN_bottom	24	58.9589	6195.62
3	S3: TRACE-seq	Lysate→SN_bottom	26	59.1574	6195.62
3	S3: TRACE-seq	Lysate→SN_bottom	28	59.8125	6195.62
3	S3: TRACE-seq	Lysate→SN_bottom	30	60.4104	6195.62
3	S3: TRACE-seq	Lysate→SN_bottom	32	60.8376	6195.62
3	S3: TRACE-seq	Lysate→SN_bottom	34	61.4381	6195.62
3	S3: TRACE-seq	Lysate→SN_bottom	36	61.67	6195.62
3	S3: TRACE-seq	Lysate→SN_bottom	38	61.8299	6195.62
3	S3: TRACE-seq	Lysate→SN_bottom	40	62.4038	6195.62
3	S3: TRACE-seq	Lysate→SN_bottom	42	62.6644	6195.62
3	S3: TRACE-seq	Lysate→SN_bottom	44	63.107	6195.62
3	S3: TRACE-seq	Lysate→SN_bottom	46	63.4324	6195.62
3	S3: TRACE-seq	Lysate→SN_bottom	48	63.7495	6195.62
3	S3: TRACE-seq	Lysate→SN_bottom	50	64.2702	6195.62
3	S3: TRACE-seq	Lysate→SN_bottom	52	64.3218	6195.62
3	S3: TRACE-seq	Lysate→SN_bottom	54	64.6043	6195.62
3	S3: TRACE-seq	Lysate→SN_bottom	56	64.9151	6195.62
3	S3: TRACE-seq	Lysate→SN_bottom	58	65.1889	6195.62
3	S3: TRACE-seq	Lysate→SN_bottom	60	65.3991	6195.62
3	S3: TRACE-seq	Lysate→SN_bottom	62	65.6104	6195.62
3	S3: TRACE-seq	Lysate→SN_bottom	64	65.8368	6195.62
3	S3: TRACE-seq	Lysate→SN_bottom	66	66.1866	6195.62
3	S3: TRACE-seq	Lysate→SN_bottom	68	66.4891	6195.62
3	S3: TRACE-seq	Lysate→SN_bottom	70	66.8003	6195.62
3	S3: TRACE-seq	Lysate→SN_bottom	72	66.9894	6195.62
3	S3: TRACE-seq	Lysate→SN_bottom	74	67.2703	6195.62
3	S3: TRACE-seq	Lysate→SN_bottom	76	67.3815	6195.62
3	S3: TRACE-seq	Lysate→SN_bottom	78	67.3941	6195.62
3	S3: TRACE-seq	Lysate→SN_bottom	80	67.4627	6195.62
3	S3: TRACE-seq	Lysate→SN_bottom	82	67.6714	6195.62
3	S3: TRACE-seq	Lysate→SN_bottom	84	67.9457	6195.62
3	S3: TRACE-seq	Lysate→SN_bottom	86	68.2388	6195.62
3	S3: TRACE-seq	Lysate→SN_bottom	88	68.4362	6195.62
3	S3: TRACE-seq	Lysate→SN_bottom	90	68.5915	6195.62
3	S3: TRACE-seq	Lysate→SN_bottom	92	68.8318	6195.62
3	S3: TRACE-seq	Lysate→SN_bottom	94	69.0522	6195.62
3	S3: TRACE-seq	Lysate→SN_bottom	96	69.254	6195.62
3	S3: TRACE-seq	Lysate→SN_bottom	98	69.4383	6195.62
3	S3: TRACE-seq	Lysate→SN_bottom	100	69.7691	6195.62
3	S3: TRACE-seq	Lysate→SN_top	2	85.9729	7399.3
3	S3: TRACE-seq	Lysate→SN_top	4	82.1267	7399.3
3	S3: TRACE-seq	Lysate→SN_top	6	80.9955	7399.3
3	S3: TRACE-seq	Lysate→SN_top	8	80.543	7399.3
3	S3: TRACE-seq	Lysate→SN_top	10	80.3442	7399.3
3	S3: TRACE-seq	Lysate→SN_top	12	79.5472	7399.3
3	S3: TRACE-seq	Lysate→SN_top	14	79.1721	7399.3
3	S3: TRACE-seq	Lysate→SN_top	16	79.3435	7399.3
3	S3: TRACE-seq	Lysate→SN_top	18	79.326	7399.3
3	S3: TRACE-seq	Lysate→SN_top	20	78.995	7399.3
3	S3: TRACE-seq	Lysate→SN_top	22	78.1893	7399.3
3	S3: TRACE-seq	Lysate→SN_top	24	77.3293	7399.3
3	S3: TRACE-seq	Lysate→SN_top	26	76.8802	7399.3
3	S3: TRACE-seq	Lysate→SN_top	28	76.9156	7399.3
3	S3: TRACE-seq	Lysate→SN_top	30	76.6747	7399.3
3	S3: TRACE-seq	Lysate→SN_top	32	76.7402	7399.3
3	S3: TRACE-seq	Lysate→SN_top	34	76.7244	7399.3
3	S3: TRACE-seq	Lysate→SN_top	36	76.7606	7399.3
3	S3: TRACE-seq	Lysate→SN_top	38	76.5547	7399.3
3	S3: TRACE-seq	Lysate→SN_top	40	76.3241	7399.3
3	S3: TRACE-seq	Lysate→SN_top	42	76.094	7399.3
3	S3: TRACE-seq	Lysate→SN_top	44	75.9465	7399.3
3	S3: TRACE-seq	Lysate→SN_top	46	75.8315	7399.3
3	S3: TRACE-seq	Lysate→SN_top	48	75.6696	7399.3
3	S3: TRACE-seq	Lysate→SN_top	50	75.2807	7399.3
3	S3: TRACE-seq	Lysate→SN_top	52	75.3265	7399.3
3	S3: TRACE-seq	Lysate→SN_top	54	75.1677	7399.3
3	S3: TRACE-seq	Lysate→SN_top	56	75.004	7399.3
3	S3: TRACE-seq	Lysate→SN_top	58	74.9141	7399.3
3	S3: TRACE-seq	Lysate→SN_top	60	74.6793	7399.3
3	S3: TRACE-seq	Lysate→SN_top	62	74.6349	7399.3
3	S3: TRACE-seq	Lysate→SN_top	64	74.3245	7399.3
3	S3: TRACE-seq	Lysate→SN_top	66	74.0604	7399.3
3	S3: TRACE-seq	Lysate→SN_top	68	73.9715	7399.3
3	S3: TRACE-seq	Lysate→SN_top	70	73.7843	7399.3
3	S3: TRACE-seq	Lysate→SN_top	72	73.6419	7399.3
3	S3: TRACE-seq	Lysate→SN_top	74	73.4981	7399.3
3	S3: TRACE-seq	Lysate→SN_top	76	73.1832	7399.3
3	S3: TRACE-seq	Lysate→SN_top	78	72.8497	7399.3
3	S3: TRACE-seq	Lysate→SN_top	80	72.7139	7399.3
3	S3: TRACE-seq	Lysate→SN_top	82	72.2866	7399.3
3	S3: TRACE-seq	Lysate→SN_top	84	72.0845	7399.3
3	S3: TRACE-seq	Lysate→SN_top	86	71.8076	7399.3
3	S3: TRACE-seq	Lysate→SN_top	88	71.7387	7399.3
3	S3: TRACE-seq	Lysate→SN_top	90	71.4185	7399.3
3	S3: TRACE-seq	Lysate→SN_top	92	71.0954	7399.3
3	S3: TRACE-seq	Lysate→SN_top	94	70.7667	7399.3
3	S3: TRACE-seq	Lysate→SN_top	96	70.414	7399.3
3	S3: TRACE-seq	Lysate→SN_top	98	70.1035	7399.3
3	S3: TRACE-seq	Lysate→SN_top	100	69.7691	7399.3
3	S3: TRACE-seq	SN→Lysate_bottom	2	23.1343	5297.2
3	S3: TRACE-seq	SN→Lysate_bottom	4	27.6119	5297.2
3	S3: TRACE-seq	SN→Lysate_bottom	6	28.323	5297.2
3	S3: TRACE-seq	SN→Lysate_bottom	8	29.7297	5297.2
3	S3: TRACE-seq	SN→Lysate_bottom	10	32.4385	5297.2
3	S3: TRACE-seq	SN→Lysate_bottom	12	33.1883	5297.2
3	S3: TRACE-seq	SN→Lysate_bottom	14	34.2568	5297.2
3	S3: TRACE-seq	SN→Lysate_bottom	16	36.0373	5297.2
3	S3: TRACE-seq	SN→Lysate_bottom	18	36.9097	5297.2
3	S3: TRACE-seq	SN→Lysate_bottom	20	38.4042	5297.2
3	S3: TRACE-seq	SN→Lysate_bottom	22	39.661	5297.2
3	S3: TRACE-seq	SN→Lysate_bottom	24	40.7396	5297.2
3	S3: TRACE-seq	SN→Lysate_bottom	26	41.9679	5297.2
3	S3: TRACE-seq	SN→Lysate_bottom	28	43.3555	5297.2
3	S3: TRACE-seq	SN→Lysate_bottom	30	44.6184	5297.2
3	S3: TRACE-seq	SN→Lysate_bottom	32	45.8401	5297.2
3	S3: TRACE-seq	SN→Lysate_bottom	34	46.9401	5297.2
3	S3: TRACE-seq	SN→Lysate_bottom	36	48.1044	5297.2
3	S3: TRACE-seq	SN→Lysate_bottom	38	49.3425	5297.2
3	S3: TRACE-seq	SN→Lysate_bottom	40	50.8203	5297.2
3	S3: TRACE-seq	SN→Lysate_bottom	42	51.7045	5297.2
3	S3: TRACE-seq	SN→Lysate_bottom	44	52.5932	5297.2
3	S3: TRACE-seq	SN→Lysate_bottom	46	53.6154	5297.2
3	S3: TRACE-seq	SN→Lysate_bottom	48	54.6147	5297.2
3	S3: TRACE-seq	SN→Lysate_bottom	50	55.6086	5297.2
3	S3: TRACE-seq	SN→Lysate_bottom	52	56.5897	5297.2
3	S3: TRACE-seq	SN→Lysate_bottom	54	57.7268	5297.2
3	S3: TRACE-seq	SN→Lysate_bottom	56	58.7695	5297.2
3	S3: TRACE-seq	SN→Lysate_bottom	58	59.8303	5297.2
3	S3: TRACE-seq	SN→Lysate_bottom	60	60.7209	5297.2
3	S3: TRACE-seq	SN→Lysate_bottom	62	61.619	5297.2
3	S3: TRACE-seq	SN→Lysate_bottom	64	62.3631	5297.2
3	S3: TRACE-seq	SN→Lysate_bottom	66	63.1638	5297.2
3	S3: TRACE-seq	SN→Lysate_bottom	68	63.9285	5297.2
3	S3: TRACE-seq	SN→Lysate_bottom	70	64.6388	5297.2
3	S3: TRACE-seq	SN→Lysate_bottom	72	65.3926	5297.2
3	S3: TRACE-seq	SN→Lysate_bottom	74	66.0889	5297.2
3	S3: TRACE-seq	SN→Lysate_bottom	76	66.7354	5297.2
3	S3: TRACE-seq	SN→Lysate_bottom	78	67.4539	5297.2
3	S3: TRACE-seq	SN→Lysate_bottom	80	68.1365	5297.2
3	S3: TRACE-seq	SN→Lysate_bottom	82	68.7858	5297.2
3	S3: TRACE-seq	SN→Lysate_bottom	84	69.407	5297.2
3	S3: TRACE-seq	SN→Lysate_bottom	86	70.0486	5297.2
3	S3: TRACE-seq	SN→Lysate_bottom	88	70.6356	5297.2
3	S3: TRACE-seq	SN→Lysate_bottom	90	71.1966	5297.2
3	S3: TRACE-seq	SN→Lysate_bottom	92	71.7737	5297.2
3	S3: TRACE-seq	SN→Lysate_bottom	94	72.35	5297.2
3	S3: TRACE-seq	SN→Lysate_bottom	96	72.8812	5297.2
3	S3: TRACE-seq	SN→Lysate_bottom	98	73.4039	5297.2
3	S3: TRACE-seq	SN→Lysate_bottom	100	73.9354	5297.2
3	S3: TRACE-seq	SN→Lysate_top	2	100	8819.89
3	S3: TRACE-seq	SN→Lysate_top	4	99.2537	8819.89
3	S3: TRACE-seq	SN→Lysate_top	6	98.7578	8819.89
3	S3: TRACE-seq	SN→Lysate_top	8	98.7884	8819.89
3	S3: TRACE-seq	SN→Lysate_top	10	98.5831	8819.89
3	S3: TRACE-seq	SN→Lysate_top	12	98.1355	8819.89
3	S3: TRACE-seq	SN→Lysate_top	14	97.8157	8819.89
3	S3: TRACE-seq	SN→Lysate_top	16	97.7156	8819.89
3	S3: TRACE-seq	SN→Lysate_top	18	97.3902	8819.89
3	S3: TRACE-seq	SN→Lysate_top	20	97.129	8819.89
3	S3: TRACE-seq	SN→Lysate_top	22	96.9153	8819.89
3	S3: TRACE-seq	SN→Lysate_top	24	96.7371	8819.89
3	S3: TRACE-seq	SN→Lysate_top	26	96.2708	8819.89
3	S3: TRACE-seq	SN→Lysate_top	28	95.8988	8819.89
3	S3: TRACE-seq	SN→Lysate_top	30	95.6252	8819.89
3	S3: TRACE-seq	SN→Lysate_top	32	95.1993	8819.89
3	S3: TRACE-seq	SN→Lysate_top	34	94.8454	8819.89
3	S3: TRACE-seq	SN→Lysate_top	36	94.51	8819.89
3	S3: TRACE-seq	SN→Lysate_top	38	94.0334	8819.89
3	S3: TRACE-seq	SN→Lysate_top	40	93.7547	8819.89
3	S3: TRACE-seq	SN→Lysate_top	42	93.4126	8819.89
3	S3: TRACE-seq	SN→Lysate_top	44	93.2373	8819.89
3	S3: TRACE-seq	SN→Lysate_top	46	92.9637	8819.89
3	S3: TRACE-seq	SN→Lysate_top	48	92.7284	8819.89
3	S3: TRACE-seq	SN→Lysate_top	50	92.2584	8819.89
3	S3: TRACE-seq	SN→Lysate_top	52	91.7682	8819.89
3	S3: TRACE-seq	SN→Lysate_top	54	91.2443	8819.89
3	S3: TRACE-seq	SN→Lysate_top	56	90.7045	8819.89
3	S3: TRACE-seq	SN→Lysate_top	58	90.0347	8819.89
3	S3: TRACE-seq	SN→Lysate_top	60	89.3474	8819.89
3	S3: TRACE-seq	SN→Lysate_top	62	89.0065	8819.89
3	S3: TRACE-seq	SN→Lysate_top	64	88.4642	8819.89
3	S3: TRACE-seq	SN→Lysate_top	66	87.8418	8819.89
3	S3: TRACE-seq	SN→Lysate_top	68	87.1573	8819.89
3	S3: TRACE-seq	SN→Lysate_top	70	86.5012	8819.89
3	S3: TRACE-seq	SN→Lysate_top	72	85.8297	8819.89
3	S3: TRACE-seq	SN→Lysate_top	74	85.1658	8819.89
3	S3: TRACE-seq	SN→Lysate_top	76	84.4176	8819.89
3	S3: TRACE-seq	SN→Lysate_top	78	83.6026	8819.89
3	S3: TRACE-seq	SN→Lysate_top	80	82.8191	8819.89
3	S3: TRACE-seq	SN→Lysate_top	82	82.0646	8819.89
3	S3: TRACE-seq	SN→Lysate_top	84	81.1523	8819.89
3	S3: TRACE-seq	SN→Lysate_top	86	80.3937	8819.89
3	S3: TRACE-seq	SN→Lysate_top	88	79.4915	8819.89
3	S3: TRACE-seq	SN→Lysate_top	90	78.5466	8819.89
3	S3: TRACE-seq	SN→Lysate_top	92	77.7805	8819.89
3	S3: TRACE-seq	SN→Lysate_top	94	76.8486	8819.89
3	S3: TRACE-seq	SN→Lysate_top	96	75.8642	8819.89
3	S3: TRACE-seq	SN→Lysate_top	98	74.9715	8819.89
3	S3: TRACE-seq	SN→Lysate_top	100	73.9354	8819.89
4	S4: MMLV-gag WT	Lysate→SN_bottom	2	59.3886	6966.77
4	S4: MMLV-gag WT	Lysate→SN_bottom	4	63.4573	6966.77
4	S4: MMLV-gag WT	Lysate→SN_bottom	6	63.9942	6966.77
4	S4: MMLV-gag WT	Lysate→SN_bottom	8	63.2385	6966.77
4	S4: MMLV-gag WT	Lysate→SN_bottom	10	64.1295	6966.77
4	S4: MMLV-gag WT	Lysate→SN_bottom	12	64.5773	6966.77
4	S4: MMLV-gag WT	Lysate→SN_bottom	14	64.5	6966.77
4	S4: MMLV-gag WT	Lysate→SN_bottom	16	65.4456	6966.77
4	S4: MMLV-gag WT	Lysate→SN_bottom	18	65.9212	6966.77
4	S4: MMLV-gag WT	Lysate→SN_bottom	20	66.3605	6966.77
4	S4: MMLV-gag WT	Lysate→SN_bottom	22	66.9185	6966.77
4	S4: MMLV-gag WT	Lysate→SN_bottom	24	67.2257	6966.77
4	S4: MMLV-gag WT	Lysate→SN_bottom	26	67.4966	6966.77
4	S4: MMLV-gag WT	Lysate→SN_bottom	28	67.4375	6966.77
4	S4: MMLV-gag WT	Lysate→SN_bottom	30	67.6582	6966.77
4	S4: MMLV-gag WT	Lysate→SN_bottom	32	67.988	6966.77
4	S4: MMLV-gag WT	Lysate→SN_bottom	34	68.6567	6966.77
4	S4: MMLV-gag WT	Lysate→SN_bottom	36	69.113	6966.77
4	S4: MMLV-gag WT	Lysate→SN_bottom	38	69.4681	6966.77
4	S4: MMLV-gag WT	Lysate→SN_bottom	40	69.9256	6966.77
4	S4: MMLV-gag WT	Lysate→SN_bottom	42	70.1104	6966.77
4	S4: MMLV-gag WT	Lysate→SN_bottom	44	70.4713	6966.77
4	S4: MMLV-gag WT	Lysate→SN_bottom	46	70.7303	6966.77
4	S4: MMLV-gag WT	Lysate→SN_bottom	48	70.9989	6966.77
4	S4: MMLV-gag WT	Lysate→SN_bottom	50	71.5311	6966.77
4	S4: MMLV-gag WT	Lysate→SN_bottom	52	71.7867	6966.77
4	S4: MMLV-gag WT	Lysate→SN_bottom	54	72.0026	6966.77
4	S4: MMLV-gag WT	Lysate→SN_bottom	56	72.2231	6966.77
4	S4: MMLV-gag WT	Lysate→SN_bottom	58	72.6806	6966.77
4	S4: MMLV-gag WT	Lysate→SN_bottom	60	73.0679	6966.77
4	S4: MMLV-gag WT	Lysate→SN_bottom	62	73.3879	6966.77
4	S4: MMLV-gag WT	Lysate→SN_bottom	64	73.7936	6966.77
4	S4: MMLV-gag WT	Lysate→SN_bottom	66	73.9661	6966.77
4	S4: MMLV-gag WT	Lysate→SN_bottom	68	74.1379	6966.77
4	S4: MMLV-gag WT	Lysate→SN_bottom	70	74.2907	6966.77
4	S4: MMLV-gag WT	Lysate→SN_bottom	72	74.3864	6966.77
4	S4: MMLV-gag WT	Lysate→SN_bottom	74	74.4739	6966.77
4	S4: MMLV-gag WT	Lysate→SN_bottom	76	74.8014	6966.77
4	S4: MMLV-gag WT	Lysate→SN_bottom	78	75.143	6966.77
4	S4: MMLV-gag WT	Lysate→SN_bottom	80	75.4593	6966.77
4	S4: MMLV-gag WT	Lysate→SN_bottom	82	75.7602	6966.77
4	S4: MMLV-gag WT	Lysate→SN_bottom	84	76.1067	6966.77
4	S4: MMLV-gag WT	Lysate→SN_bottom	86	76.3276	6966.77
4	S4: MMLV-gag WT	Lysate→SN_bottom	88	76.546	6966.77
4	S4: MMLV-gag WT	Lysate→SN_bottom	90	76.796	6966.77
4	S4: MMLV-gag WT	Lysate→SN_bottom	92	77.035	6966.77
4	S4: MMLV-gag WT	Lysate→SN_bottom	94	77.3176	6966.77
4	S4: MMLV-gag WT	Lysate→SN_bottom	96	77.6725	6966.77
4	S4: MMLV-gag WT	Lysate→SN_bottom	98	77.9752	6966.77
4	S4: MMLV-gag WT	Lysate→SN_bottom	100	78.399	6966.77
4	S4: MMLV-gag WT	Lysate→SN_top	2	99.1266	8400.76
4	S4: MMLV-gag WT	Lysate→SN_top	4	95.8425	8400.76
4	S4: MMLV-gag WT	Lysate→SN_top	6	95.3353	8400.76
4	S4: MMLV-gag WT	Lysate→SN_top	8	94.0919	8400.76
4	S4: MMLV-gag WT	Lysate→SN_top	10	92.8259	8400.76
4	S4: MMLV-gag WT	Lysate→SN_top	12	91.9825	8400.76
4	S4: MMLV-gag WT	Lysate→SN_top	14	91.125	8400.76
4	S4: MMLV-gag WT	Lysate→SN_top	16	90.4319	8400.76
4	S4: MMLV-gag WT	Lysate→SN_top	18	90.4229	8400.76
4	S4: MMLV-gag WT	Lysate→SN_top	20	90.1575	8400.76
4	S4: MMLV-gag WT	Lysate→SN_top	22	89.9404	8400.76
4	S4: MMLV-gag WT	Lysate→SN_top	24	89.7922	8400.76
4	S4: MMLV-gag WT	Lysate→SN_top	26	89.5693	8400.76
4	S4: MMLV-gag WT	Lysate→SN_top	28	88.7188	8400.76
4	S4: MMLV-gag WT	Lysate→SN_top	30	87.9848	8400.76
4	S4: MMLV-gag WT	Lysate→SN_top	32	87.4522	8400.76
4	S4: MMLV-gag WT	Lysate→SN_top	34	87.0046	8400.76
4	S4: MMLV-gag WT	Lysate→SN_top	36	86.5857	8400.76
4	S4: MMLV-gag WT	Lysate→SN_top	38	86.5761	8400.76
4	S4: MMLV-gag WT	Lysate→SN_top	40	86.3955	8400.76
4	S4: MMLV-gag WT	Lysate→SN_top	42	86.2945	8400.76
4	S4: MMLV-gag WT	Lysate→SN_top	44	86.2597	8400.76
4	S4: MMLV-gag WT	Lysate→SN_top	46	85.9072	8400.76
4	S4: MMLV-gag WT	Lysate→SN_top	48	85.5633	8400.76
4	S4: MMLV-gag WT	Lysate→SN_top	50	85.2668	8400.76
4	S4: MMLV-gag WT	Lysate→SN_top	52	85.2288	8400.76
4	S4: MMLV-gag WT	Lysate→SN_top	54	84.932	8400.76
4	S4: MMLV-gag WT	Lysate→SN_top	56	84.6274	8400.76
4	S4: MMLV-gag WT	Lysate→SN_top	58	84.4019	8400.76
4	S4: MMLV-gag WT	Lysate→SN_top	60	84.0478	8400.76
4	S4: MMLV-gag WT	Lysate→SN_top	62	83.8719	8400.76
4	S4: MMLV-gag WT	Lysate→SN_top	64	83.6227	8400.76
4	S4: MMLV-gag WT	Lysate→SN_top	66	83.4173	8400.76
4	S4: MMLV-gag WT	Lysate→SN_top	68	83.299	8400.76
4	S4: MMLV-gag WT	Lysate→SN_top	70	83.0021	8400.76
4	S4: MMLV-gag WT	Lysate→SN_top	72	82.661	8400.76
4	S4: MMLV-gag WT	Lysate→SN_top	74	82.2298	8400.76
4	S4: MMLV-gag WT	Lysate→SN_top	76	81.927	8400.76
4	S4: MMLV-gag WT	Lysate→SN_top	78	81.6377	8400.76
4	S4: MMLV-gag WT	Lysate→SN_top	80	81.4086	8400.76
4	S4: MMLV-gag WT	Lysate→SN_top	82	81.1373	8400.76
4	S4: MMLV-gag WT	Lysate→SN_top	84	80.8666	8400.76
4	S4: MMLV-gag WT	Lysate→SN_top	86	80.6612	8400.76
4	S4: MMLV-gag WT	Lysate→SN_top	88	80.2844	8400.76
4	S4: MMLV-gag WT	Lysate→SN_top	90	79.9844	8400.76
4	S4: MMLV-gag WT	Lysate→SN_top	92	79.7166	8400.76
4	S4: MMLV-gag WT	Lysate→SN_top	94	79.3187	8400.76
4	S4: MMLV-gag WT	Lysate→SN_top	96	79.0212	8400.76
4	S4: MMLV-gag WT	Lysate→SN_top	98	78.7876	8400.76
4	S4: MMLV-gag WT	Lysate→SN_top	100	78.399	8400.76
4	S4: MMLV-gag WT	SN→Lysate_bottom	2	36.8217	6300.49
4	S4: MMLV-gag WT	SN→Lysate_bottom	4	37.4031	6300.49
4	S4: MMLV-gag WT	SN→Lysate_bottom	6	37.8553	6300.49
4	S4: MMLV-gag WT	SN→Lysate_bottom	8	38.9158	6300.49
4	S4: MMLV-gag WT	SN→Lysate_bottom	10	40.976	6300.49
4	S4: MMLV-gag WT	SN→Lysate_bottom	12	42.479	6300.49
4	S4: MMLV-gag WT	SN→Lysate_bottom	14	44.7703	6300.49
4	S4: MMLV-gag WT	SN→Lysate_bottom	16	46.5375	6300.49
4	S4: MMLV-gag WT	SN→Lysate_bottom	18	48.0844	6300.49
4	S4: MMLV-gag WT	SN→Lysate_bottom	20	50.1162	6300.49
4	S4: MMLV-gag WT	SN→Lysate_bottom	22	51.9014	6300.49
4	S4: MMLV-gag WT	SN→Lysate_bottom	24	53.2924	6300.49
4	S4: MMLV-gag WT	SN→Lysate_bottom	26	54.6186	6300.49
4	S4: MMLV-gag WT	SN→Lysate_bottom	28	55.7554	6300.49
4	S4: MMLV-gag WT	SN→Lysate_bottom	30	56.6632	6300.49
4	S4: MMLV-gag WT	SN→Lysate_bottom	32	57.7826	6300.49
4	S4: MMLV-gag WT	SN→Lysate_bottom	34	59.1023	6300.49
4	S4: MMLV-gag WT	SN→Lysate_bottom	36	60.2539	6300.49
4	S4: MMLV-gag WT	SN→Lysate_bottom	38	61.2844	6300.49
4	S4: MMLV-gag WT	SN→Lysate_bottom	40	62.1538	6300.49
4	S4: MMLV-gag WT	SN→Lysate_bottom	42	63.1064	6300.49
4	S4: MMLV-gag WT	SN→Lysate_bottom	44	64.2077	6300.49
4	S4: MMLV-gag WT	SN→Lysate_bottom	46	65.2071	6300.49
4	S4: MMLV-gag WT	SN→Lysate_bottom	48	66.1394	6300.49
4	S4: MMLV-gag WT	SN→Lysate_bottom	50	67.1212	6300.49
4	S4: MMLV-gag WT	SN→Lysate_bottom	52	67.8486	6300.49
4	S4: MMLV-gag WT	SN→Lysate_bottom	54	68.6227	6300.49
4	S4: MMLV-gag WT	SN→Lysate_bottom	56	69.3968	6300.49
4	S4: MMLV-gag WT	SN→Lysate_bottom	58	70.2551	6300.49
4	S4: MMLV-gag WT	SN→Lysate_bottom	60	70.949	6300.49
4	S4: MMLV-gag WT	SN→Lysate_bottom	62	71.6981	6300.49
4	S4: MMLV-gag WT	SN→Lysate_bottom	64	72.3762	6300.49
4	S4: MMLV-gag WT	SN→Lysate_bottom	66	73.0602	6300.49
4	S4: MMLV-gag WT	SN→Lysate_bottom	68	73.7154	6300.49
4	S4: MMLV-gag WT	SN→Lysate_bottom	70	74.3028	6300.49
4	S4: MMLV-gag WT	SN→Lysate_bottom	72	74.8547	6300.49
4	S4: MMLV-gag WT	SN→Lysate_bottom	74	75.3769	6300.49
4	S4: MMLV-gag WT	SN→Lysate_bottom	76	75.9429	6300.49
4	S4: MMLV-gag WT	SN→Lysate_bottom	78	76.4501	6300.49
4	S4: MMLV-gag WT	SN→Lysate_bottom	80	76.9998	6300.49
4	S4: MMLV-gag WT	SN→Lysate_bottom	82	77.487	6300.49
4	S4: MMLV-gag WT	SN→Lysate_bottom	84	77.9489	6300.49
4	S4: MMLV-gag WT	SN→Lysate_bottom	86	78.4254	6300.49
4	S4: MMLV-gag WT	SN→Lysate_bottom	88	78.889	6300.49
4	S4: MMLV-gag WT	SN→Lysate_bottom	90	79.3406	6300.49
4	S4: MMLV-gag WT	SN→Lysate_bottom	92	79.7811	6300.49
4	S4: MMLV-gag WT	SN→Lysate_bottom	94	80.1797	6300.49
4	S4: MMLV-gag WT	SN→Lysate_bottom	96	80.5681	6300.49
4	S4: MMLV-gag WT	SN→Lysate_bottom	98	80.9644	6300.49
4	S4: MMLV-gag WT	SN→Lysate_bottom	100	81.3449	6300.49
4	S4: MMLV-gag WT	SN→Lysate_top	2	100	9206.1
4	S4: MMLV-gag WT	SN→Lysate_top	4	100	9206.1
4	S4: MMLV-gag WT	SN→Lysate_top	6	99.6124	9206.1
4	S4: MMLV-gag WT	SN→Lysate_top	8	99.3224	9206.1
4	S4: MMLV-gag WT	SN→Lysate_top	10	99.3803	9206.1
4	S4: MMLV-gag WT	SN→Lysate_top	12	99.3544	9206.1
4	S4: MMLV-gag WT	SN→Lysate_top	14	99.2806	9206.1
4	S4: MMLV-gag WT	SN→Lysate_top	16	99.1768	9206.1
4	S4: MMLV-gag WT	SN→Lysate_top	18	98.9238	9206.1
4	S4: MMLV-gag WT	SN→Lysate_top	20	98.7219	9206.1
4	S4: MMLV-gag WT	SN→Lysate_top	22	98.6972	9206.1
4	S4: MMLV-gag WT	SN→Lysate_top	24	98.4506	9206.1
4	S4: MMLV-gag WT	SN→Lysate_top	26	98.3313	9206.1
4	S4: MMLV-gag WT	SN→Lysate_top	28	98.0354	9206.1
4	S4: MMLV-gag WT	SN→Lysate_top	30	97.7789	9206.1
4	S4: MMLV-gag WT	SN→Lysate_top	32	97.5551	9206.1
4	S4: MMLV-gag WT	SN→Lysate_top	34	97.4254	9206.1
4	S4: MMLV-gag WT	SN→Lysate_top	36	97.2886	9206.1
4	S4: MMLV-gag WT	SN→Lysate_top	38	97.0846	9206.1
4	S4: MMLV-gag WT	SN→Lysate_top	40	96.9398	9206.1
4	S4: MMLV-gag WT	SN→Lysate_top	42	96.6611	9206.1
4	S4: MMLV-gag WT	SN→Lysate_top	44	96.5493	9206.1
4	S4: MMLV-gag WT	SN→Lysate_top	46	96.2782	9206.1
4	S4: MMLV-gag WT	SN→Lysate_top	48	95.9651	9206.1
4	S4: MMLV-gag WT	SN→Lysate_top	50	95.5686	9206.1
4	S4: MMLV-gag WT	SN→Lysate_top	52	95.3814	9206.1
4	S4: MMLV-gag WT	SN→Lysate_top	54	95.0933	9206.1
4	S4: MMLV-gag WT	SN→Lysate_top	56	94.8118	9206.1
4	S4: MMLV-gag WT	SN→Lysate_top	58	94.5506	9206.1
4	S4: MMLV-gag WT	SN→Lysate_top	60	94.1382	9206.1
4	S4: MMLV-gag WT	SN→Lysate_top	62	93.6399	9206.1
4	S4: MMLV-gag WT	SN→Lysate_top	64	93.2091	9206.1
4	S4: MMLV-gag WT	SN→Lysate_top	66	92.8043	9206.1
4	S4: MMLV-gag WT	SN→Lysate_top	68	92.4348	9206.1
4	S4: MMLV-gag WT	SN→Lysate_top	70	91.9212	9206.1
4	S4: MMLV-gag WT	SN→Lysate_top	72	91.2955	9206.1
4	S4: MMLV-gag WT	SN→Lysate_top	74	90.7349	9206.1
4	S4: MMLV-gag WT	SN→Lysate_top	76	90.2039	9206.1
4	S4: MMLV-gag WT	SN→Lysate_top	78	89.6504	9206.1
4	S4: MMLV-gag WT	SN→Lysate_top	80	89.1536	9206.1
4	S4: MMLV-gag WT	SN→Lysate_top	82	88.6443	9206.1
4	S4: MMLV-gag WT	SN→Lysate_top	84	87.9738	9206.1
4	S4: MMLV-gag WT	SN→Lysate_top	86	87.2984	9206.1
4	S4: MMLV-gag WT	SN→Lysate_top	88	86.645	9206.1
4	S4: MMLV-gag WT	SN→Lysate_top	90	85.8311	9206.1
4	S4: MMLV-gag WT	SN→Lysate_top	92	85.0358	9206.1
4	S4: MMLV-gag WT	SN→Lysate_top	94	84.119	9206.1
4	S4: MMLV-gag WT	SN→Lysate_top	96	83.1746	9206.1
4	S4: MMLV-gag WT	SN→Lysate_top	98	82.253	9206.1
4	S4: MMLV-gag WT	SN→Lysate_top	100	81.3449	9206.1
5	S5: HIV-gag:MCP	Lysate→SN_bottom	2	34.4037	4887.76
5	S5: HIV-gag:MCP	Lysate→SN_bottom	4	36.2385	4887.76
5	S5: HIV-gag:MCP	Lysate→SN_bottom	6	35.0689	4887.76
5	S5: HIV-gag:MCP	Lysate→SN_bottom	8	36.7394	4887.76
5	S5: HIV-gag:MCP	Lysate→SN_bottom	10	37.3737	4887.76
5	S5: HIV-gag:MCP	Lysate→SN_bottom	12	38.4851	4887.76
5	S5: HIV-gag:MCP	Lysate→SN_bottom	14	39.9606	4887.76
5	S5: HIV-gag:MCP	Lysate→SN_bottom	16	40.5855	4887.76
5	S5: HIV-gag:MCP	Lysate→SN_bottom	18	41.6837	4887.76
5	S5: HIV-gag:MCP	Lysate→SN_bottom	20	42.6079	4887.76
5	S5: HIV-gag:MCP	Lysate→SN_bottom	22	42.9883	4887.76
5	S5: HIV-gag:MCP	Lysate→SN_bottom	24	43.3984	4887.76
5	S5: HIV-gag:MCP	Lysate→SN_bottom	26	43.8361	4887.76
5	S5: HIV-gag:MCP	Lysate→SN_bottom	28	44.0472	4887.76
5	S5: HIV-gag:MCP	Lysate→SN_bottom	30	44.4444	4887.76
5	S5: HIV-gag:MCP	Lysate→SN_bottom	32	45.465	4887.76
5	S5: HIV-gag:MCP	Lysate→SN_bottom	34	46.0022	4887.76
5	S5: HIV-gag:MCP	Lysate→SN_bottom	36	46.7602	4887.76
5	S5: HIV-gag:MCP	Lysate→SN_bottom	38	47.0275	4887.76
5	S5: HIV-gag:MCP	Lysate→SN_bottom	40	47.7273	4887.76
5	S5: HIV-gag:MCP	Lysate→SN_bottom	42	48.2397	4887.76
5	S5: HIV-gag:MCP	Lysate→SN_bottom	44	48.4867	4887.76
5	S5: HIV-gag:MCP	Lysate→SN_bottom	46	49.0517	4887.76
5	S5: HIV-gag:MCP	Lysate→SN_bottom	48	49.5887	4887.76
5	S5: HIV-gag:MCP	Lysate→SN_bottom	50	50.2021	4887.76
5	S5: HIV-gag:MCP	Lysate→SN_bottom	52	50.7065	4887.76
5	S5: HIV-gag:MCP	Lysate→SN_bottom	54	51.3435	4887.76
5	S5: HIV-gag:MCP	Lysate→SN_bottom	56	51.9515	4887.76
5	S5: HIV-gag:MCP	Lysate→SN_bottom	58	52.5649	4887.76
5	S5: HIV-gag:MCP	Lysate→SN_bottom	60	53.2068	4887.76
5	S5: HIV-gag:MCP	Lysate→SN_bottom	62	53.6365	4887.76
5	S5: HIV-gag:MCP	Lysate→SN_bottom	64	54.068	4887.76
5	S5: HIV-gag:MCP	Lysate→SN_bottom	66	54.5151	4887.76
5	S5: HIV-gag:MCP	Lysate→SN_bottom	68	54.9494	4887.76
5	S5: HIV-gag:MCP	Lysate→SN_bottom	70	55.3529	4887.76
5	S5: HIV-gag:MCP	Lysate→SN_bottom	72	55.7781	4887.76
5	S5: HIV-gag:MCP	Lysate→SN_bottom	74	56.0437	4887.76
5	S5: HIV-gag:MCP	Lysate→SN_bottom	76	56.4161	4887.76
5	S5: HIV-gag:MCP	Lysate→SN_bottom	78	56.8233	4887.76
5	S5: HIV-gag:MCP	Lysate→SN_bottom	80	57.3183	4887.76
5	S5: HIV-gag:MCP	Lysate→SN_bottom	82	57.778	4887.76
5	S5: HIV-gag:MCP	Lysate→SN_bottom	84	58.2923	4887.76
5	S5: HIV-gag:MCP	Lysate→SN_bottom	86	58.6866	4887.76
5	S5: HIV-gag:MCP	Lysate→SN_bottom	88	59.1839	4887.76
5	S5: HIV-gag:MCP	Lysate→SN_bottom	90	59.5408	4887.76
5	S5: HIV-gag:MCP	Lysate→SN_bottom	92	59.9022	4887.76
5	S5: HIV-gag:MCP	Lysate→SN_bottom	94	60.2481	4887.76
5	S5: HIV-gag:MCP	Lysate→SN_bottom	96	60.6142	4887.76
5	S5: HIV-gag:MCP	Lysate→SN_bottom	98	61.0065	4887.76
5	S5: HIV-gag:MCP	Lysate→SN_bottom	100	61.4841	4887.76
5	S5: HIV-gag:MCP	Lysate→SN_top	2	84.8624	7058.11
5	S5: HIV-gag:MCP	Lysate→SN_top	4	82.3394	7058.11
5	S5: HIV-gag:MCP	Lysate→SN_top	6	80.8576	7058.11
5	S5: HIV-gag:MCP	Lysate→SN_top	8	79.6785	7058.11
5	S5: HIV-gag:MCP	Lysate→SN_top	10	78.9715	7058.11
5	S5: HIV-gag:MCP	Lysate→SN_top	12	78.3474	7058.11
5	S5: HIV-gag:MCP	Lysate→SN_top	14	78.6745	7058.11
5	S5: HIV-gag:MCP	Lysate→SN_top	16	78.2434	7058.11
5	S5: HIV-gag:MCP	Lysate→SN_top	18	78.3673	7058.11
5	S5: HIV-gag:MCP	Lysate→SN_top	20	78.1451	7058.11
5	S5: HIV-gag:MCP	Lysate→SN_top	22	78.005	7058.11
5	S5: HIV-gag:MCP	Lysate→SN_top	24	77.5354	7058.11
5	S5: HIV-gag:MCP	Lysate→SN_top	26	76.9693	7058.11
5	S5: HIV-gag:MCP	Lysate→SN_top	28	76.1561	7058.11
5	S5: HIV-gag:MCP	Lysate→SN_top	30	75.7882	7058.11
5	S5: HIV-gag:MCP	Lysate→SN_top	32	75.3731	7058.11
5	S5: HIV-gag:MCP	Lysate→SN_top	34	75.0135	7058.11
5	S5: HIV-gag:MCP	Lysate→SN_top	36	74.6684	7058.11
5	S5: HIV-gag:MCP	Lysate→SN_top	38	74.2871	7058.11
5	S5: HIV-gag:MCP	Lysate→SN_top	40	73.8981	7058.11
5	S5: HIV-gag:MCP	Lysate→SN_top	42	73.8028	7058.11
5	S5: HIV-gag:MCP	Lysate→SN_top	44	73.6172	7058.11
5	S5: HIV-gag:MCP	Lysate→SN_top	46	73.3879	7058.11
5	S5: HIV-gag:MCP	Lysate→SN_top	48	73.1586	7058.11
5	S5: HIV-gag:MCP	Lysate→SN_top	50	72.759	7058.11
5	S5: HIV-gag:MCP	Lysate→SN_top	52	72.4656	7058.11
5	S5: HIV-gag:MCP	Lysate→SN_top	54	72.0748	7058.11
5	S5: HIV-gag:MCP	Lysate→SN_top	56	71.6956	7058.11
5	S5: HIV-gag:MCP	Lysate→SN_top	58	71.0735	7058.11
5	S5: HIV-gag:MCP	Lysate→SN_top	60	70.6567	7058.11
5	S5: HIV-gag:MCP	Lysate→SN_top	62	70.3451	7058.11
5	S5: HIV-gag:MCP	Lysate→SN_top	64	69.7661	7058.11
5	S5: HIV-gag:MCP	Lysate→SN_top	66	69.4587	7058.11
5	S5: HIV-gag:MCP	Lysate→SN_top	68	69.0209	7058.11
5	S5: HIV-gag:MCP	Lysate→SN_top	70	68.7877	7058.11
5	S5: HIV-gag:MCP	Lysate→SN_top	72	68.2653	7058.11
5	S5: HIV-gag:MCP	Lysate→SN_top	74	67.6843	7058.11
5	S5: HIV-gag:MCP	Lysate→SN_top	76	67.1943	7058.11
5	S5: HIV-gag:MCP	Lysate→SN_top	78	66.702	7058.11
5	S5: HIV-gag:MCP	Lysate→SN_top	80	66.2037	7058.11
5	S5: HIV-gag:MCP	Lysate→SN_top	82	65.8304	7058.11
5	S5: HIV-gag:MCP	Lysate→SN_top	84	65.4641	7058.11
5	S5: HIV-gag:MCP	Lysate→SN_top	86	64.9867	7058.11
5	S5: HIV-gag:MCP	Lysate→SN_top	88	64.6212	7058.11
5	S5: HIV-gag:MCP	Lysate→SN_top	90	64.1633	7058.11
5	S5: HIV-gag:MCP	Lysate→SN_top	92	63.6355	7058.11
5	S5: HIV-gag:MCP	Lysate→SN_top	94	63.1692	7058.11
5	S5: HIV-gag:MCP	Lysate→SN_top	96	62.5371	7058.11
5	S5: HIV-gag:MCP	Lysate→SN_top	98	62.0373	7058.11
5	S5: HIV-gag:MCP	Lysate→SN_top	100	61.4841	7058.11
5	S5: HIV-gag:MCP	SN→Lysate_bottom	2	35	5860.11
5	S5: HIV-gag:MCP	SN→Lysate_bottom	4	37.8685	5860.11
5	S5: HIV-gag:MCP	SN→Lysate_bottom	6	40.0908	5860.11
5	S5: HIV-gag:MCP	SN→Lysate_bottom	8	41.3167	5860.11
5	S5: HIV-gag:MCP	SN→Lysate_bottom	10	42.0527	5860.11
5	S5: HIV-gag:MCP	SN→Lysate_bottom	12	43.0408	5860.11
5	S5: HIV-gag:MCP	SN→Lysate_bottom	14	44.9416	5860.11
5	S5: HIV-gag:MCP	SN→Lysate_bottom	16	45.403	5860.11
5	S5: HIV-gag:MCP	SN→Lysate_bottom	18	47.1508	5860.11
5	S5: HIV-gag:MCP	SN→Lysate_bottom	20	48.1162	5860.11
5	S5: HIV-gag:MCP	SN→Lysate_bottom	22	48.4936	5860.11
5	S5: HIV-gag:MCP	SN→Lysate_bottom	24	49.1109	5860.11
5	S5: HIV-gag:MCP	SN→Lysate_bottom	26	50.1397	5860.11
5	S5: HIV-gag:MCP	SN→Lysate_bottom	28	51.2322	5860.11
5	S5: HIV-gag:MCP	SN→Lysate_bottom	30	52.1792	5860.11
5	S5: HIV-gag:MCP	SN→Lysate_bottom	32	52.9796	5860.11
5	S5: HIV-gag:MCP	SN→Lysate_bottom	34	54.0988	5860.11
5	S5: HIV-gag:MCP	SN→Lysate_bottom	36	54.8802	5860.11
5	S5: HIV-gag:MCP	SN→Lysate_bottom	38	56.0335	5860.11
5	S5: HIV-gag:MCP	SN→Lysate_bottom	40	56.8997	5860.11
5	S5: HIV-gag:MCP	SN→Lysate_bottom	42	57.674	5860.11
5	S5: HIV-gag:MCP	SN→Lysate_bottom	44	58.605	5860.11
5	S5: HIV-gag:MCP	SN→Lysate_bottom	46	59.3565	5860.11
5	S5: HIV-gag:MCP	SN→Lysate_bottom	48	60.2421	5860.11
5	S5: HIV-gag:MCP	SN→Lysate_bottom	50	60.9951	5860.11
5	S5: HIV-gag:MCP	SN→Lysate_bottom	52	61.6728	5860.11
5	S5: HIV-gag:MCP	SN→Lysate_bottom	54	62.4748	5860.11
5	S5: HIV-gag:MCP	SN→Lysate_bottom	56	63.3106	5860.11
5	S5: HIV-gag:MCP	SN→Lysate_bottom	58	64.0263	5860.11
5	S5: HIV-gag:MCP	SN→Lysate_bottom	60	64.7246	5860.11
5	S5: HIV-gag:MCP	SN→Lysate_bottom	62	65.2218	5860.11
5	S5: HIV-gag:MCP	SN→Lysate_bottom	64	66.0094	5860.11
5	S5: HIV-gag:MCP	SN→Lysate_bottom	66	66.6529	5860.11
5	S5: HIV-gag:MCP	SN→Lysate_bottom	68	67.3965	5860.11
5	S5: HIV-gag:MCP	SN→Lysate_bottom	70	68.0156	5860.11
5	S5: HIV-gag:MCP	SN→Lysate_bottom	72	68.6759	5860.11
5	S5: HIV-gag:MCP	SN→Lysate_bottom	74	69.2638	5860.11
5	S5: HIV-gag:MCP	SN→Lysate_bottom	76	69.8483	5860.11
5	S5: HIV-gag:MCP	SN→Lysate_bottom	78	70.4109	5860.11
5	S5: HIV-gag:MCP	SN→Lysate_bottom	80	70.9	5860.11
5	S5: HIV-gag:MCP	SN→Lysate_bottom	82	71.4539	5860.11
5	S5: HIV-gag:MCP	SN→Lysate_bottom	84	72.0493	5860.11
5	S5: HIV-gag:MCP	SN→Lysate_bottom	86	72.614	5860.11
5	S5: HIV-gag:MCP	SN→Lysate_bottom	88	73.1428	5860.11
5	S5: HIV-gag:MCP	SN→Lysate_bottom	90	73.7012	5860.11
5	S5: HIV-gag:MCP	SN→Lysate_bottom	92	74.2524	5860.11
5	S5: HIV-gag:MCP	SN→Lysate_bottom	94	74.7609	5860.11
5	S5: HIV-gag:MCP	SN→Lysate_bottom	96	75.2577	5860.11
5	S5: HIV-gag:MCP	SN→Lysate_bottom	98	75.718	5860.11
5	S5: HIV-gag:MCP	SN→Lysate_bottom	100	76.203	5860.11
5	S5: HIV-gag:MCP	SN→Lysate_top	2	100	8833.42
5	S5: HIV-gag:MCP	SN→Lysate_top	4	98.8662	8833.42
5	S5: HIV-gag:MCP	SN→Lysate_top	6	98.7897	8833.42
5	S5: HIV-gag:MCP	SN→Lysate_top	8	98.6379	8833.42
5	S5: HIV-gag:MCP	SN→Lysate_top	10	98.7284	8833.42
5	S5: HIV-gag:MCP	SN→Lysate_top	12	98.6384	8833.42
5	S5: HIV-gag:MCP	SN→Lysate_top	14	98.249	8833.42
5	S5: HIV-gag:MCP	SN→Lysate_top	16	98.0136	8833.42
5	S5: HIV-gag:MCP	SN→Lysate_top	18	97.8316	8833.42
5	S5: HIV-gag:MCP	SN→Lysate_top	20	97.4126	8833.42
5	S5: HIV-gag:MCP	SN→Lysate_top	22	96.7396	8833.42
5	S5: HIV-gag:MCP	SN→Lysate_top	24	96.3299	8833.42
5	S5: HIV-gag:MCP	SN→Lysate_top	26	95.9497	8833.42
5	S5: HIV-gag:MCP	SN→Lysate_top	28	95.5577	8833.42
5	S5: HIV-gag:MCP	SN→Lysate_top	30	95.3087	8833.42
5	S5: HIV-gag:MCP	SN→Lysate_top	32	94.9205	8833.42
5	S5: HIV-gag:MCP	SN→Lysate_top	34	94.7397	8833.42
5	S5: HIV-gag:MCP	SN→Lysate_top	36	94.3253	8833.42
5	S5: HIV-gag:MCP	SN→Lysate_top	38	94.1219	8833.42
5	S5: HIV-gag:MCP	SN→Lysate_top	40	93.4181	8833.42
5	S5: HIV-gag:MCP	SN→Lysate_top	42	93.0177	8833.42
5	S5: HIV-gag:MCP	SN→Lysate_top	44	92.6125	8833.42
5	S5: HIV-gag:MCP	SN→Lysate_top	46	92.3214	8833.42
5	S5: HIV-gag:MCP	SN→Lysate_top	48	91.9425	8833.42
5	S5: HIV-gag:MCP	SN→Lysate_top	50	91.4109	8833.42
5	S5: HIV-gag:MCP	SN→Lysate_top	52	90.9377	8833.42
5	S5: HIV-gag:MCP	SN→Lysate_top	54	90.5514	8833.42
5	S5: HIV-gag:MCP	SN→Lysate_top	56	90.0292	8833.42
5	S5: HIV-gag:MCP	SN→Lysate_top	58	89.6212	8833.42
5	S5: HIV-gag:MCP	SN→Lysate_top	60	89.0738	8833.42
5	S5: HIV-gag:MCP	SN→Lysate_top	62	88.5635	8833.42
5	S5: HIV-gag:MCP	SN→Lysate_top	64	88.1969	8833.42
5	S5: HIV-gag:MCP	SN→Lysate_top	66	87.5911	8833.42
5	S5: HIV-gag:MCP	SN→Lysate_top	68	87.1295	8833.42
5	S5: HIV-gag:MCP	SN→Lysate_top	70	86.4981	8833.42
5	S5: HIV-gag:MCP	SN→Lysate_top	72	85.9142	8833.42
5	S5: HIV-gag:MCP	SN→Lysate_top	74	85.362	8833.42
5	S5: HIV-gag:MCP	SN→Lysate_top	76	84.7569	8833.42
5	S5: HIV-gag:MCP	SN→Lysate_top	78	84.0182	8833.42
5	S5: HIV-gag:MCP	SN→Lysate_top	80	83.2255	8833.42
5	S5: HIV-gag:MCP	SN→Lysate_top	82	82.5822	8833.42
5	S5: HIV-gag:MCP	SN→Lysate_top	84	82.0687	8833.42
5	S5: HIV-gag:MCP	SN→Lysate_top	86	81.2922	8833.42
5	S5: HIV-gag:MCP	SN→Lysate_top	88	80.7264	8833.42
5	S5: HIV-gag:MCP	SN→Lysate_top	90	79.996	8833.42
5	S5: HIV-gag:MCP	SN→Lysate_top	92	79.2362	8833.42
5	S5: HIV-gag:MCP	SN→Lysate_top	94	78.5086	8833.42
5	S5: HIV-gag:MCP	SN→Lysate_top	96	77.8019	8833.42
5	S5: HIV-gag:MCP	SN→Lysate_top	98	77.0428	8833.42
5	S5: HIV-gag:MCP	SN→Lysate_top	100	76.203	8833.42
6	S6: NLuc	Lysate→SN_bottom	2	7.40741	1422.66
6	S6: NLuc	Lysate→SN_bottom	4	9.74478	1422.66
6	S6: NLuc	Lysate→SN_bottom	6	10.0464	1422.66
6	S6: NLuc	Lysate→SN_bottom	8	11.1369	1422.66
6	S6: NLuc	Lysate→SN_bottom	10	11.7811	1422.66
6	S6: NLuc	Lysate→SN_bottom	12	11.8238	1422.66
6	S6: NLuc	Lysate→SN_bottom	14	12.3923	1422.66
6	S6: NLuc	Lysate→SN_bottom	16	12	1422.66
6	S6: NLuc	Lysate→SN_bottom	18	12.5708	1422.66
6	S6: NLuc	Lysate→SN_bottom	20	12.616	1422.66
6	S6: NLuc	Lysate→SN_bottom	22	12.7319	1422.66
6	S6: NLuc	Lysate→SN_bottom	24	12.8721	1422.66
6	S6: NLuc	Lysate→SN_bottom	26	12.9861	1422.66
6	S6: NLuc	Lysate→SN_bottom	28	13.0838	1422.66
6	S6: NLuc	Lysate→SN_bottom	30	13.3581	1422.66
6	S6: NLuc	Lysate→SN_bottom	32	13.5652	1422.66
6	S6: NLuc	Lysate→SN_bottom	34	13.6116	1422.66
6	S6: NLuc	Lysate→SN_bottom	36	13.8109	1422.66
6	S6: NLuc	Lysate→SN_bottom	38	13.9614	1422.66
6	S6: NLuc	Lysate→SN_bottom	40	14.1698	1422.66
6	S6: NLuc	Lysate→SN_bottom	42	14.5097	1422.66
6	S6: NLuc	Lysate→SN_bottom	44	14.7766	1422.66
6	S6: NLuc	Lysate→SN_bottom	46	14.9425	1422.66
6	S6: NLuc	Lysate→SN_bottom	48	14.8599	1422.66
6	S6: NLuc	Lysate→SN_bottom	50	14.9907	1422.66
6	S6: NLuc	Lysate→SN_bottom	52	15.2337	1422.66
6	S6: NLuc	Lysate→SN_bottom	54	15.4071	1422.66
6	S6: NLuc	Lysate→SN_bottom	56	15.4878	1422.66
6	S6: NLuc	Lysate→SN_bottom	58	15.5765	1422.66
6	S6: NLuc	Lysate→SN_bottom	60	15.6748	1422.66
6	S6: NLuc	Lysate→SN_bottom	62	15.8139	1422.66
6	S6: NLuc	Lysate→SN_bottom	64	15.8406	1422.66
6	S6: NLuc	Lysate→SN_bottom	66	15.896	1422.66
6	S6: NLuc	Lysate→SN_bottom	68	16.096	1422.66
6	S6: NLuc	Lysate→SN_bottom	70	16.1256	1422.66
6	S6: NLuc	Lysate→SN_bottom	72	16.22	1422.66
6	S6: NLuc	Lysate→SN_bottom	74	16.2071	1422.66
6	S6: NLuc	Lysate→SN_bottom	76	16.2314	1422.66
6	S6: NLuc	Lysate→SN_bottom	78	16.2326	1422.66
6	S6: NLuc	Lysate→SN_bottom	80	16.2667	1422.66
6	S6: NLuc	Lysate→SN_bottom	82	16.3122	1422.66
6	S6: NLuc	Lysate→SN_bottom	84	16.4311	1422.66
6	S6: NLuc	Lysate→SN_bottom	86	16.415	1422.66
6	S6: NLuc	Lysate→SN_bottom	88	16.4963	1422.66
6	S6: NLuc	Lysate→SN_bottom	90	16.4897	1422.66
6	S6: NLuc	Lysate→SN_bottom	92	16.4835	1422.66
6	S6: NLuc	Lysate→SN_bottom	94	16.4693	1422.66
6	S6: NLuc	Lysate→SN_bottom	96	16.5507	1422.66
6	S6: NLuc	Lysate→SN_bottom	98	16.7345	1422.66
6	S6: NLuc	Lysate→SN_bottom	100	17.1876	1422.66
6	S6: NLuc	Lysate→SN_top	2	39.3519	1967.56
6	S6: NLuc	Lysate→SN_top	4	32.4826	1967.56
6	S6: NLuc	Lysate→SN_top	6	28.4389	1967.56
6	S6: NLuc	Lysate→SN_top	8	25.29	1967.56
6	S6: NLuc	Lysate→SN_top	10	23.4694	1967.56
6	S6: NLuc	Lysate→SN_top	12	22.2566	1967.56
6	S6: NLuc	Lysate→SN_top	14	21.9351	1967.56
6	S6: NLuc	Lysate→SN_top	16	21.1594	1967.56
6	S6: NLuc	Lysate→SN_top	18	21.1747	1967.56
6	S6: NLuc	Lysate→SN_top	20	20.872	1967.56
6	S6: NLuc	Lysate→SN_top	22	20.5734	1967.56
6	S6: NLuc	Lysate→SN_top	24	20.2165	1967.56
6	S6: NLuc	Lysate→SN_top	26	19.9786	1967.56
6	S6: NLuc	Lysate→SN_top	28	19.6754	1967.56
6	S6: NLuc	Lysate→SN_top	30	19.666	1967.56
6	S6: NLuc	Lysate→SN_top	32	19.5072	1967.56
6	S6: NLuc	Lysate→SN_top	34	19.6945	1967.56
6	S6: NLuc	Lysate→SN_top	36	19.5826	1967.56
6	S6: NLuc	Lysate→SN_top	38	19.4289	1967.56
6	S6: NLuc	Lysate→SN_top	40	19.4573	1967.56
6	S6: NLuc	Lysate→SN_top	42	19.4125	1967.56
6	S6: NLuc	Lysate→SN_top	44	19.3508	1967.56
6	S6: NLuc	Lysate→SN_top	46	19.2781	1967.56
6	S6: NLuc	Lysate→SN_top	48	19.3043	1967.56
6	S6: NLuc	Lysate→SN_top	50	19.3878	1967.56
6	S6: NLuc	Lysate→SN_top	52	19.3364	1967.56
6	S6: NLuc	Lysate→SN_top	54	19.1	1967.56
6	S6: NLuc	Lysate→SN_top	56	19.0823	1967.56
6	S6: NLuc	Lysate→SN_top	58	19.1268	1967.56
6	S6: NLuc	Lysate→SN_top	60	19.1993	1967.56
6	S6: NLuc	Lysate→SN_top	62	19.1652	1967.56
6	S6: NLuc	Lysate→SN_top	64	19.087	1967.56
6	S6: NLuc	Lysate→SN_top	66	19.0302	1967.56
6	S6: NLuc	Lysate→SN_top	68	18.8924	1967.56
6	S6: NLuc	Lysate→SN_top	70	18.8287	1967.56
6	S6: NLuc	Lysate→SN_top	72	18.7838	1967.56
6	S6: NLuc	Lysate→SN_top	74	18.6638	1967.56
6	S6: NLuc	Lysate→SN_top	76	18.5502	1967.56
6	S6: NLuc	Lysate→SN_top	78	18.4445	1967.56
6	S6: NLuc	Lysate→SN_top	80	18.3304	1967.56
6	S6: NLuc	Lysate→SN_top	82	18.2014	1967.56
6	S6: NLuc	Lysate→SN_top	84	18.1758	1967.56
6	S6: NLuc	Lysate→SN_top	86	17.9681	1967.56
6	S6: NLuc	Lysate→SN_top	88	17.9193	1967.56
6	S6: NLuc	Lysate→SN_top	90	17.7883	1967.56
6	S6: NLuc	Lysate→SN_top	92	17.7135	1967.56
6	S6: NLuc	Lysate→SN_top	94	17.6436	1967.56
6	S6: NLuc	Lysate→SN_top	96	17.4976	1967.56
6	S6: NLuc	Lysate→SN_top	98	17.3876	1967.56
6	S6: NLuc	Lysate→SN_top	100	17.1876	1967.56
6	S6: NLuc	SN→Lysate_bottom	2	45.2381	5591.44
6	S6: NLuc	SN→Lysate_bottom	4	45.2381	5591.44
6	S6: NLuc	SN→Lysate_bottom	6	44.246	5591.44
6	S6: NLuc	SN→Lysate_bottom	8	44.494	5591.44
6	S6: NLuc	SN→Lysate_bottom	10	46.1905	5591.44
6	S6: NLuc	SN→Lysate_bottom	12	47.619	5591.44
6	S6: NLuc	SN→Lysate_bottom	14	49.1079	5591.44
6	S6: NLuc	SN→Lysate_bottom	16	49.2937	5591.44
6	S6: NLuc	SN→Lysate_bottom	18	49.3721	5591.44
6	S6: NLuc	SN→Lysate_bottom	20	50.5057	5591.44
6	S6: NLuc	SN→Lysate_bottom	22	50.8924	5591.44
6	S6: NLuc	SN→Lysate_bottom	24	50.8676	5591.44
6	S6: NLuc	SN→Lysate_bottom	26	51.3501	5591.44
6	S6: NLuc	SN→Lysate_bottom	28	51.8062	5591.44
6	S6: NLuc	SN→Lysate_bottom	30	52.8758	5591.44
6	S6: NLuc	SN→Lysate_bottom	32	52.9937	5591.44
6	S6: NLuc	SN→Lysate_bottom	34	53.2377	5591.44
6	S6: NLuc	SN→Lysate_bottom	36	53.4545	5591.44
6	S6: NLuc	SN→Lysate_bottom	38	53.7257	5591.44
6	S6: NLuc	SN→Lysate_bottom	40	54.3129	5591.44
6	S6: NLuc	SN→Lysate_bottom	42	54.7875	5591.44
6	S6: NLuc	SN→Lysate_bottom	44	55.219	5591.44
6	S6: NLuc	SN→Lysate_bottom	46	55.6648	5591.44
6	S6: NLuc	SN→Lysate_bottom	48	56.0486	5591.44
6	S6: NLuc	SN→Lysate_bottom	50	56.3065	5591.44
6	S6: NLuc	SN→Lysate_bottom	52	56.7963	5591.44
6	S6: NLuc	SN→Lysate_bottom	54	57.4262	5591.44
6	S6: NLuc	SN→Lysate_bottom	56	57.9473	5591.44
6	S6: NLuc	SN→Lysate_bottom	58	58.453	5591.44
6	S6: NLuc	SN→Lysate_bottom	60	59.1234	5591.44
6	S6: NLuc	SN→Lysate_bottom	62	59.6161	5591.44
6	S6: NLuc	SN→Lysate_bottom	64	60.0297	5591.44
6	S6: NLuc	SN→Lysate_bottom	66	60.3209	5591.44
6	S6: NLuc	SN→Lysate_bottom	68	60.7174	5591.44
6	S6: NLuc	SN→Lysate_bottom	70	61.3123	5591.44
6	S6: NLuc	SN→Lysate_bottom	72	61.8741	5591.44
6	S6: NLuc	SN→Lysate_bottom	74	62.4538	5591.44
6	S6: NLuc	SN→Lysate_bottom	76	62.9247	5591.44
6	S6: NLuc	SN→Lysate_bottom	78	63.5698	5591.44
6	S6: NLuc	SN→Lysate_bottom	80	64.1232	5591.44
6	S6: NLuc	SN→Lysate_bottom	82	64.6786	5591.44
6	S6: NLuc	SN→Lysate_bottom	84	65.2359	5591.44
6	S6: NLuc	SN→Lysate_bottom	86	65.8503	5591.44
6	S6: NLuc	SN→Lysate_bottom	88	66.4143	5591.44
6	S6: NLuc	SN→Lysate_bottom	90	66.8694	5591.44
6	S6: NLuc	SN→Lysate_bottom	92	67.434	5591.44
6	S6: NLuc	SN→Lysate_bottom	94	67.9494	5591.44
6	S6: NLuc	SN→Lysate_bottom	96	68.5052	5591.44
6	S6: NLuc	SN→Lysate_bottom	98	69.0627	5591.44
6	S6: NLuc	SN→Lysate_bottom	100	69.6097	5591.44
6	S6: NLuc	SN→Lysate_top	2	96.4286	8102.25
6	S6: NLuc	SN→Lysate_top	4	96.131	8102.25
6	S6: NLuc	SN→Lysate_top	6	95.6349	8102.25
6	S6: NLuc	SN→Lysate_top	8	94.6429	8102.25
6	S6: NLuc	SN→Lysate_top	10	94.2857	8102.25
6	S6: NLuc	SN→Lysate_top	12	93.0556	8102.25
6	S6: NLuc	SN→Lysate_top	14	92.6933	8102.25
6	S6: NLuc	SN→Lysate_top	16	92.5651	8102.25
6	S6: NLuc	SN→Lysate_top	18	92.0687	8102.25
6	S6: NLuc	SN→Lysate_top	20	91.5526	8102.25
6	S6: NLuc	SN→Lysate_top	22	91.0222	8102.25
6	S6: NLuc	SN→Lysate_top	24	90.7784	8102.25
6	S6: NLuc	SN→Lysate_top	26	89.9771	8102.25
6	S6: NLuc	SN→Lysate_top	28	89.5028	8102.25
6	S6: NLuc	SN→Lysate_top	30	88.9726	8102.25
6	S6: NLuc	SN→Lysate_top	32	88.5087	8102.25
6	S6: NLuc	SN→Lysate_top	34	87.6444	8102.25
6	S6: NLuc	SN→Lysate_top	36	86.6446	8102.25
6	S6: NLuc	SN→Lysate_top	38	85.9111	8102.25
6	S6: NLuc	SN→Lysate_top	40	85.3361	8102.25
6	S6: NLuc	SN→Lysate_top	42	85.0142	8102.25
6	S6: NLuc	SN→Lysate_top	44	84.4511	8102.25
6	S6: NLuc	SN→Lysate_top	46	83.911	8102.25
6	S6: NLuc	SN→Lysate_top	48	83.4903	8102.25
6	S6: NLuc	SN→Lysate_top	50	82.9129	8102.25
6	S6: NLuc	SN→Lysate_top	52	82.1281	8102.25
6	S6: NLuc	SN→Lysate_top	54	81.4896	8102.25
6	S6: NLuc	SN→Lysate_top	56	80.918	8102.25
6	S6: NLuc	SN→Lysate_top	58	80.3447	8102.25
6	S6: NLuc	SN→Lysate_top	60	79.8096	8102.25
6	S6: NLuc	SN→Lysate_top	62	79.3474	8102.25
6	S6: NLuc	SN→Lysate_top	64	78.6949	8102.25
6	S6: NLuc	SN→Lysate_top	66	78.0422	8102.25
6	S6: NLuc	SN→Lysate_top	68	77.4278	8102.25
6	S6: NLuc	SN→Lysate_top	70	76.7806	8102.25
6	S6: NLuc	SN→Lysate_top	72	76.5328	8102.25
6	S6: NLuc	SN→Lysate_top	74	76.0251	8102.25
6	S6: NLuc	SN→Lysate_top	76	75.5284	8102.25
6	S6: NLuc	SN→Lysate_top	78	74.8894	8102.25
6	S6: NLuc	SN→Lysate_top	80	74.3864	8102.25
6	S6: NLuc	SN→Lysate_top	82	74.0531	8102.25
6	S6: NLuc	SN→Lysate_top	84	73.4807	8102.25
6	S6: NLuc	SN→Lysate_top	86	72.9487	8102.25
6	S6: NLuc	SN→Lysate_top	88	72.6068	8102.25
6	S6: NLuc	SN→Lysate_top	90	72.2105	8102.25
6	S6: NLuc	SN→Lysate_top	92	71.7926	8102.25
6	S6: NLuc	SN→Lysate_top	94	71.2278	8102.25
6	S6: NLuc	SN→Lysate_top	96	70.6247	8102.25
6	S6: NLuc	SN→Lysate_top	98	70.1068	8102.25
6	S6: NLuc	SN→Lysate_top	100	69.6097	8102.25

[truncated: 30 more sheets: Figure 2c, Figure 3a-d, Figure 4c-e, Figure 5b, Figure 6b, Figure 6c-f, Figure 7a, Figure 7b, Figure 7c, Suppl Fig. 1c-e, Suppl Fig. 2d, Suppl Fig. 3a-b, Suppl Fig. 4c, Suppl Fig. 5, Supl Fig. 6, Suppl Fig. 7, Suppl Fig. 8, Suppl Fig. 9a-c, Suppl Fig. 10, Suppl Fig. 11 …]
